# Supplementary material for: Dibromido(2,4,6-tri-2-pyridyl-1,3,5-triazine-κ3 N 2,N 1,N 6)manganese(II)
Source: Acta Crystallogr Sect E Struct Rep Online. 2011 Nov 5;67(Pt 12):m1655. doi: 10.1107/S1600536811045211 (PMC3238591; doi:10.1107/S1600536811045211)
Supplement: Supplementary file 1 [file e-67-m1655-sup1.cif]

##############################################################################
#                                                                            #
# This CIF contains the data in a paper accepted for publication in          #
# Acta Crystallographica Section E. It conforms to the requirements of       #
# Notes for Authors for Acta Crystallographica Section E, and has been       #
# peer reviewed under the auspices of the IUCr Commission on Journals.       #
#                                                                            #
# Full details of the Crystallographic Information File format               #
# are given in the paper "The Crystallographic Information File (CIF):       #
# a New Standard Archive File for Crystallography" by S. R. Hall, F. H.      #
# Allen and I. D. Brown [Acta Cryst. (1991), A47, 655-685].                  #
#                                                                            #
# The current version of the core CIF dictionary is obtainable from          #
# ftp://ftp.iucr.org/pub/cif_core.dic.                                       #
#                                                                            #
# Software is freely available for graphical display of the structure(s)     #
# in this CIF. For information consult the CIF software page                 #
# http://www.iucr.org/resources/cif/software.                                #
#                                                                            #
# This file may be used for bona fide research purposes within the           #
# scientific community so long as proper attribution is given to the journal # 
# article from which it was obtained.                                        #
#                                                                            #
##############################################################################
data_global
_audit_creation_method     SHELXL-97
_journal_date_recd_electronic     2011-10-26
_journal_date_accepted     2011-10-27
_journal_name_full     'Acta Crystallographica, Section E'
_journal_year     2011
_journal_volume     67
_journal_issue     12
_journal_page_first     m1655
_journal_page_last     m1655
_journal_paper_category     QM
_journal_coeditor_code     ZQ2132
_publ_contact_author_name     'Dr. Kwang Ha'
_publ_contact_author_address
; School of Applied Chemical Engineering,
  The Research Institute of Catalysis,
  Chonnam National University,
  Gwangju 500-757,
  Republic of Korea
;
_publ_contact_author_email     hakwang@chonnam.ac.kr
_publ_contact_author_fax     '82 62 530 1909'
_publ_contact_author_phone     '82 62 530 1901'
_publ_section_title
;\
Dibromido(2,4,6-tri-2-pyridyl-1,3,5-triazine-\k^3^<i>N</i>^2^,<i>N</i>^1^,\
<i>N</i>^6^)manganese(II)
;
loop_
    _publ_author_name
    _publ_author_footnote
    _publ_author_address
    'Ha, Kwang' .
; School of Applied Chemical Engineering,
  The Research Institute of Catalysis,
  Chonnam National University,
  Gwangju 500-757,
  Republic of Korea
;
data_I
_chemical_name_systematic
;\
Dibromido(2,4,6-tri-2-pyridyl-1,3,5-triazine-
\k^3^<i>N</i>^2^,<i>N</i>^1^,<i>N</i>^6^)manganese(II)
;
_chemical_name_common     ?
_chemical_formula_moiety     'C18 H12 Br2 Mn N6'
_chemical_formula_sum     'C18 H12 Br2 Mn N6'
_chemical_formula_structural     ?
_chemical_formula_analytical     ?
_chemical_formula_iupac     '[Mn Br2 (C18 H12 N6)]'
_chemical_formula_weight     527.10
_chemical_melting_point     ?
_symmetry_cell_setting     triclinic
_symmetry_space_group_name_H-M     'P -1'
_symmetry_space_group_name_Hall     '-P 1'
loop_
    _symmetry_equiv_pos_as_xyz
    'x, y, z'
    '-x, -y, -z'
_cell_length_a     8.7095(19)
_cell_length_b     10.498(2)
_cell_length_c     11.213(3)
_cell_angle_alpha     110.094(4)
_cell_angle_beta     98.471(4)
_cell_angle_gamma     91.820(5)
_cell_volume     948.5(4)
_cell_formula_units_Z     2
_cell_measurement_reflns_used     2967
_cell_measurement_theta_min     2.30
_cell_measurement_theta_max     28.25
_cell_measurement_temperature     200(2)
_exptl_crystal_description     'block'
_exptl_crystal_colour     'orange'
_exptl_crystal_size_max     0.27
_exptl_crystal_size_mid     0.17
_exptl_crystal_size_min     0.09
_exptl_crystal_density_diffrn     1.846
_exptl_crystal_density_meas     ?
_exptl_crystal_density_method     'not measured'
_exptl_crystal_F_000     514
_exptl_absorpt_coefficient_mu     4.924
_exptl_absorpt_correction_type     multi-scan
_exptl_absorpt_process_details     '(SADABS; Bruker, 2000)'
_exptl_absorpt_correction_T_min     0.695
_exptl_absorpt_correction_T_max     1.000
_exptl_special_details     ?
_diffrn_ambient_temperature     200(2)
_diffrn_radiation_type     MoK\a
_diffrn_radiation_wavelength     0.71073
_diffrn_radiation_source     'fine-focus sealed tube'
_diffrn_radiation_monochromator     graphite
_diffrn_measurement_device_type     'Bruker SMART 1000 CCD'
_diffrn_measurement_method     '\f and \w scans'
_diffrn_detector_area_resol_mean     ?
_diffrn_reflns_number     6897
_diffrn_reflns_av_R_equivalents     0.0235
_diffrn_reflns_av_sigmaI/netI     0.0523
_diffrn_reflns_theta_min     1.96
_diffrn_reflns_theta_max     28.31
_diffrn_reflns_theta_full     28.31
_diffrn_measured_fraction_theta_max     0.964
_diffrn_measured_fraction_theta_full     0.964
_diffrn_reflns_limit_h_min     -11
_diffrn_reflns_limit_h_max     6
_diffrn_reflns_limit_k_min     -12
_diffrn_reflns_limit_k_max     14
_diffrn_reflns_limit_l_min     -14
_diffrn_reflns_limit_l_max     14
_diffrn_standards_number     0
_diffrn_standards_interval_count     0
_diffrn_standards_interval_time     0
_diffrn_standards_decay_%     0
_refine_special_details
;
Refinement of <i>F</i>^2^ against ALL reflections. The weighted <i>R</i>-factor
<i>wR</i> and goodness of fit <i>S</i> are based on <i>F</i>^2^, conventional
<i>R</i>-factors <i>R</i> are based on <i>F</i>, with <i>F</i> set to zero for
negative <i>F</i>^2^. The threshold expression of <i>F</i>^2^ >
\s(<i>F</i>^2^) is used only for calculating <i>R</i>-factors(gt) <i>etc</i>.
and is not relevant to the choice of reflections for refinement.
<i>R</i>-factors based on <i>F</i>^2^ are statistically about twice as large
as those based on <i>F</i>, and <i>R</i>- factors based on ALL data will be
even larger.
;
_reflns_number_total     4548
_reflns_number_gt     3124
_reflns_threshold_expression     I>2sigma(I)
_refine_ls_structure_factor_coef     Fsqd
_refine_ls_matrix_type     full
_refine_ls_R_factor_all     0.0860
_refine_ls_R_factor_gt     0.0463
_refine_ls_wR_factor_gt     0.0772
_refine_ls_wR_factor_ref     0.1137
_refine_ls_goodness_of_fit_ref     1.136
_refine_ls_restrained_S_all     1.136
_refine_ls_number_reflns     4548
_refine_ls_number_parameters     244
_refine_ls_number_restraints     0
_refine_ls_hydrogen_treatment     constr
_refine_ls_weighting_scheme     calc
_refine_ls_weighting_details
         'calc w=1/[\s^2^(Fo^2^)+(0.0037P)^2^+4.4503P] where P=(Fo^2^+2Fc^2^)/3'
_atom_sites_solution_hydrogens     geom
_atom_sites_solution_primary     direct
_atom_sites_solution_secondary     difmap
_refine_ls_shift/su_max     0.001
_refine_ls_shift/su_mean     0.000
_refine_diff_density_max     0.901
_refine_diff_density_min     -0.995
_refine_ls_extinction_method     none
_refine_ls_extinction_coef     ?
loop_
    _atom_type_symbol
    _atom_type_description
    _atom_type_scat_dispersion_real
    _atom_type_scat_dispersion_imag
    _atom_type_scat_source
    'C' 'C' 0.0033 0.0016
                         'International Tables Vol C Tables 4.2.6.8 and 6.1.1.4'
    'H' 'H' 0.0000 0.0000
                         'International Tables Vol C Tables 4.2.6.8 and 6.1.1.4'
    'Br' 'Br' -0.2901 2.4595
                         'International Tables Vol C Tables 4.2.6.8 and 6.1.1.4'
    'Mn' 'Mn' 0.3368 0.7283
                         'International Tables Vol C Tables 4.2.6.8 and 6.1.1.4'
    'N' 'N' 0.0061 0.0033
                         'International Tables Vol C Tables 4.2.6.8 and 6.1.1.4'
_computing_data_collection     'SMART (Bruker, 2000)'
_computing_cell_refinement     'SAINT (Bruker, 2000)'
_computing_data_reduction     'SAINT (Bruker, 2000)'
_computing_structure_solution     'SHELXS97 (Sheldrick, 2008)'
_computing_structure_refinement     'SHELXL97 (Sheldrick, 2008)'
_computing_molecular_graphics
                              'ORTEP-3 (Farrugia, 1997) and PLATON (Spek, 2009)'
_computing_publication_material     'SHELXL97 (Sheldrick, 2008)'
loop_
    _atom_site_type_symbol
    _atom_site_label
    _atom_site_fract_x
    _atom_site_fract_y
    _atom_site_fract_z
    _atom_site_U_iso_or_equiv
    _atom_site_adp_type
    _atom_site_calc_flag
    _atom_site_refinement_flags
    _atom_site_occupancy
    _atom_site_symmetry_multiplicity
    _atom_site_disorder_assembly
    _atom_site_disorder_group
    Mn Mn1 0.60194(9) 1.09912(9) 0.35103(8) 0.0302(2) Uani d . 1 1 . .
    Br Br1 0.69262(7) 1.19838(8) 0.19802(6) 0.04687(19) Uani d . 1 1 . .
    Br Br2 0.77379(7) 1.18883(7) 0.56522(6) 0.04513(19) Uani d . 1 1 . .
    N N1 0.3893(5) 0.9697(4) 0.2464(4) 0.0269(9) Uani d . 1 1 . .
    N N2 0.2650(5) 0.7593(4) 0.0981(4) 0.0285(10) Uani d . 1 1 . .
    N N3 0.1203(5) 0.9522(5) 0.1701(4) 0.0302(10) Uani d . 1 1 . .
    N N4 0.6578(5) 0.8741(5) 0.2753(4) 0.0302(10) Uani d . 1 1 . .
    N N5 -0.0035(5) 0.6182(5) -0.0683(5) 0.0377(11) Uani d . 1 1 . .
    N N6 0.3875(5) 1.2202(5) 0.4059(4) 0.0314(10) Uani d . 1 1 . .
    C C1 0.3892(5) 0.8368(6) 0.1774(5) 0.0254(11) Uani d . 1 1 . .
    C C2 0.5412(6) 0.7819(6) 0.1970(5) 0.0296(12) Uani d . 1 1 . .
    C C3 0.5601(6) 0.6439(6) 0.1409(5) 0.0352(13) Uani d . 1 1 . .
    H H3 0.4751 0.5824 0.0868 0.042 Uiso calc R 1 1 . .
    C C4 0.7049(7) 0.5973(7) 0.1651(6) 0.0430(15) Uani d . 1 1 . .
    H H4 0.7213 0.5039 0.1274 0.052 Uiso calc R 1 1 . .
    C C5 0.8253(7) 0.6917(7) 0.2461(6) 0.0435(15) Uani d . 1 1 . .
    H H5 0.9256 0.6635 0.2654 0.052 Uiso calc R 1 1 . .
    C C6 0.7969(6) 0.8277(6) 0.2984(6) 0.0369(14) Uani d . 1 1 . .
    H H6 0.8801 0.8910 0.3533 0.044 Uiso calc R 1 1 . .
    C C7 0.1345(6) 0.8229(5) 0.0923(5) 0.0263(11) Uani d . 1 1 . .
    C C8 -0.0098(6) 0.7492(6) 0.0026(5) 0.0291(11) Uani d . 1 1 . .
    C C9 -0.1432(6) 0.8194(6) -0.0015(6) 0.0358(13) Uani d . 1 1 . .
    H H9 -0.1421 0.9126 0.0505 0.043 Uiso calc R 1 1 . .
    C C10 -0.2769(6) 0.7486(7) -0.0842(6) 0.0419(15) Uani d . 1 1 . .
    H H10 -0.3699 0.7926 -0.0902 0.050 Uiso calc R 1 1 . .
    C C11 -0.2733(7) 0.6134(7) -0.1577(6) 0.0412(15) Uani d . 1 1 . .
    H H11 -0.3630 0.5629 -0.2156 0.049 Uiso calc R 1 1 . .
    C C12 -0.1355(7) 0.5530(7) -0.1450(6) 0.0465(16) Uani d . 1 1 . .
    H H12 -0.1350 0.4591 -0.1940 0.056 Uiso calc R 1 1 . .
    C C13 0.2490(6) 1.0202(5) 0.2444(5) 0.0275(11) Uani d . 1 1 . .
    C C14 0.2470(6) 1.1606(6) 0.3374(5) 0.0313(12) Uani d . 1 1 . .
    C C15 0.1094(7) 1.2227(6) 0.3520(6) 0.0456(16) Uani d . 1 1 . .
    H H15 0.0128 1.1771 0.3020 0.055 Uiso calc R 1 1 . .
    C C16 0.1168(8) 1.3530(7) 0.4413(8) 0.060(2) Uani d . 1 1 . .
    H H16 0.0247 1.3986 0.4536 0.071 Uiso calc R 1 1 . .
    C C17 0.2589(8) 1.4160(7) 0.5124(7) 0.0547(19) Uani d . 1 1 . .
    H H17 0.2661 1.5054 0.5744 0.066 Uiso calc R 1 1 . .
    C C18 0.3904(7) 1.3475(6) 0.4924(6) 0.0387(14) Uani d . 1 1 . .
    H H18 0.4878 1.3919 0.5417 0.046 Uiso calc R 1 1 . .
loop_
    _atom_site_aniso_label
    _atom_site_aniso_U_11
    _atom_site_aniso_U_22
    _atom_site_aniso_U_33
    _atom_site_aniso_U_12
    _atom_site_aniso_U_13
    _atom_site_aniso_U_23
    Mn1 0.0218(4) 0.0322(5) 0.0322(4) -0.0010(3) -0.0009(3) 0.0085(4)
    Br1 0.0296(3) 0.0690(5) 0.0512(4) 0.0037(3) 0.0040(3) 0.0339(4)
    Br2 0.0370(3) 0.0562(4) 0.0340(3) -0.0057(3) -0.0062(2) 0.0114(3)
    N1 0.020(2) 0.024(2) 0.030(2) -0.0003(17) 0.0017(17) 0.0040(18)
    N2 0.025(2) 0.030(3) 0.029(2) 0.0073(18) 0.0027(18) 0.0082(19)
    N3 0.020(2) 0.027(3) 0.042(3) 0.0041(18) -0.0024(19) 0.013(2)
    N4 0.0149(19) 0.037(3) 0.032(2) 0.0013(18) -0.0042(17) 0.008(2)
    N5 0.027(2) 0.036(3) 0.043(3) 0.001(2) -0.005(2) 0.009(2)
    N6 0.019(2) 0.031(3) 0.038(3) 0.0010(18) 0.0027(18) 0.006(2)
    C1 0.008(2) 0.041(3) 0.024(2) 0.0005(19) 0.0005(17) 0.008(2)
    C2 0.026(3) 0.029(3) 0.028(3) 0.000(2) 0.004(2) 0.003(2)
    C3 0.030(3) 0.033(3) 0.036(3) 0.002(2) 0.002(2) 0.006(2)
    C4 0.038(3) 0.039(4) 0.048(4) 0.017(3) 0.005(3) 0.010(3)
    C5 0.028(3) 0.044(4) 0.052(4) 0.011(3) -0.003(3) 0.012(3)
    C6 0.020(3) 0.045(4) 0.040(3) 0.004(2) 0.000(2) 0.009(3)
    C7 0.022(2) 0.026(3) 0.029(3) 0.001(2) 0.000(2) 0.009(2)
    C8 0.027(3) 0.030(3) 0.030(3) -0.001(2) 0.001(2) 0.012(2)
    C9 0.028(3) 0.037(3) 0.043(3) 0.006(2) 0.000(2) 0.017(3)
    C10 0.023(3) 0.058(4) 0.046(4) 0.002(3) -0.004(2) 0.023(3)
    C11 0.027(3) 0.051(4) 0.039(3) -0.010(3) -0.008(2) 0.012(3)
    C12 0.040(4) 0.034(4) 0.053(4) -0.006(3) 0.002(3) 0.003(3)
    C13 0.018(2) 0.028(3) 0.036(3) 0.003(2) 0.000(2) 0.012(2)
    C14 0.029(3) 0.029(3) 0.036(3) 0.004(2) 0.007(2) 0.010(2)
    C15 0.022(3) 0.040(4) 0.063(4) 0.005(2) 0.002(3) 0.006(3)
    C16 0.044(4) 0.030(4) 0.087(6) 0.011(3) 0.013(4) -0.004(4)
    C17 0.049(4) 0.036(4) 0.065(5) 0.001(3) 0.013(3) -0.001(3)
    C18 0.034(3) 0.030(3) 0.045(3) -0.004(2) 0.005(3) 0.005(3)
_geom_special_details
;
All e.s.d.'s (except the e.s.d. in the dihedral angle between two l.s. planes)
are estimated using the full covariance matrix. The cell e.s.d.'s are taken
into account individually in the estimation of e.s.d.'s in distances, angles
and torsion angles; correlations between e.s.d.'s in cell parameters are only
used when they are defined by crystal symmetry. An approximate (isotropic)
treatment of cell e.s.d.'s is used for estimating e.s.d.'s involving l.s.
planes.
;
loop_
    _geom_bond_atom_site_label_1
    _geom_bond_atom_site_label_2
    _geom_bond_site_symmetry_2
    _geom_bond_distance
    _geom_bond_publ_flag
    Mn1 N1 . 2.181(4) y
    Mn1 N4 . 2.314(5) y
    Mn1 N6 . 2.331(4) y
    Mn1 Br2 . 2.4884(11) y
    Mn1 Br1 . 2.4957(11) y
    N1 C1 . 1.343(7) ?
    N1 C13 . 1.348(6) ?
    N2 C1 . 1.337(6) ?
    N2 C7 . 1.341(6) ?
    N3 C13 . 1.314(6) ?
    N3 C7 . 1.359(7) ?
    N4 C6 . 1.343(7) ?
    N4 C2 . 1.353(6) ?
    N5 C12 . 1.335(7) ?
    N5 C8 . 1.338(7) ?
    N6 C14 . 1.350(7) ?
    N6 C18 . 1.352(7) ?
    C1 C2 . 1.477(7) ?
    C2 C3 . 1.393(8) ?
    C3 C4 . 1.390(8) ?
    C3 H3 . 0.9500 ?
    C4 C5 . 1.393(8) ?
    C4 H4 . 0.9500 ?
    C5 C6 . 1.390(8) ?
    C5 H5 . 0.9500 ?
    C6 H6 . 0.9500 ?
    C7 C8 . 1.490(7) ?
    C8 C9 . 1.399(8) ?
    C9 C10 . 1.387(8) ?
    C9 H9 . 0.9500 ?
    C10 C11 . 1.378(9) ?
    C10 H10 . 0.9500 ?
    C11 C12 . 1.386(9) ?
    C11 H11 . 0.9500 ?
    C12 H12 . 0.9500 ?
    C13 C14 . 1.486(7) ?
    C14 C15 . 1.387(8) ?
    C15 C16 . 1.383(9) ?
    C15 H15 . 0.9500 ?
    C16 C17 . 1.379(9) ?
    C16 H16 . 0.9500 ?
    C17 C18 . 1.377(9) ?
    C17 H17 . 0.9500 ?
    C18 H18 . 0.9500 ?
loop_
    _geom_angle_atom_site_label_1
    _geom_angle_atom_site_label_2
    _geom_angle_atom_site_label_3
    _geom_angle_site_symmetry_1
    _geom_angle_site_symmetry_3
    _geom_angle
    _geom_angle_publ_flag
    N1 Mn1 N4 . . 70.43(15) y
    N1 Mn1 N6 . . 71.07(16) y
    N4 Mn1 N6 . . 137.87(15) ?
    N1 Mn1 Br2 . . 143.00(12) ?
    N4 Mn1 Br2 . . 102.02(11) ?
    N6 Mn1 Br2 . . 98.41(11) ?
    N1 Mn1 Br1 . . 105.80(12) ?
    N4 Mn1 Br1 . . 104.49(12) ?
    N6 Mn1 Br1 . . 101.81(12) ?
    Br2 Mn1 Br1 . . 111.10(4) y
    C1 N1 C13 . . 115.7(4) ?
    C1 N1 Mn1 . . 122.8(3) ?
    C13 N1 Mn1 . . 121.5(3) ?
    C1 N2 C7 . . 115.2(4) ?
    C13 N3 C7 . . 115.9(4) ?
    C6 N4 C2 . . 117.2(5) ?
    C6 N4 Mn1 . . 125.8(4) ?
    C2 N4 Mn1 . . 116.9(3) ?
    C12 N5 C8 . . 116.3(5) ?
    C14 N6 C18 . . 116.7(5) ?
    C14 N6 Mn1 . . 116.3(4) ?
    C18 N6 Mn1 . . 126.7(4) ?
    N2 C1 N1 . . 124.3(4) ?
    N2 C1 C2 . . 122.1(5) ?
    N1 C1 C2 . . 113.6(4) ?
    N4 C2 C3 . . 123.0(5) ?
    N4 C2 C1 . . 115.3(5) ?
    C3 C2 C1 . . 121.7(5) ?
    C4 C3 C2 . . 119.2(5) ?
    C4 C3 H3 . . 120.4 ?
    C2 C3 H3 . . 120.4 ?
    C3 C4 C5 . . 118.0(6) ?
    C3 C4 H4 . . 121.0 ?
    C5 C4 H4 . . 121.0 ?
    C6 C5 C4 . . 119.2(5) ?
    C6 C5 H5 . . 120.4 ?
    C4 C5 H5 . . 120.4 ?
    N4 C6 C5 . . 123.3(5) ?
    N4 C6 H6 . . 118.3 ?
    C5 C6 H6 . . 118.3 ?
    N2 C7 N3 . . 123.9(4) ?
    N2 C7 C8 . . 120.3(5) ?
    N3 C7 C8 . . 115.6(4) ?
    N5 C8 C9 . . 124.0(5) ?
    N5 C8 C7 . . 117.3(5) ?
    C9 C8 C7 . . 118.6(5) ?
    C10 C9 C8 . . 117.8(6) ?
    C10 C9 H9 . . 121.1 ?
    C8 C9 H9 . . 121.1 ?
    C11 C10 C9 . . 119.1(6) ?
    C11 C10 H10 . . 120.4 ?
    C9 C10 H10 . . 120.4 ?
    C10 C11 C12 . . 118.5(5) ?
    C10 C11 H11 . . 120.8 ?
    C12 C11 H11 . . 120.8 ?
    N5 C12 C11 . . 124.2(6) ?
    N5 C12 H12 . . 117.9 ?
    C11 C12 H12 . . 117.9 ?
    N3 C13 N1 . . 124.1(5) ?
    N3 C13 C14 . . 120.9(5) ?
    N1 C13 C14 . . 114.9(4) ?
    N6 C14 C15 . . 123.6(5) ?
    N6 C14 C13 . . 114.9(5) ?
    C15 C14 C13 . . 121.5(5) ?
    C16 C15 C14 . . 118.1(6) ?
    C16 C15 H15 . . 120.9 ?
    C14 C15 H15 . . 120.9 ?
    C17 C16 C15 . . 119.3(6) ?
    C17 C16 H16 . . 120.3 ?
    C15 C16 H16 . . 120.3 ?
    C18 C17 C16 . . 119.1(6) ?
    C18 C17 H17 . . 120.5 ?
    C16 C17 H17 . . 120.5 ?
    N6 C18 C17 . . 123.2(5) ?
    N6 C18 H18 . . 118.4 ?
    C17 C18 H18 . . 118.4 ?
loop_
    _geom_torsion_atom_site_label_1
    _geom_torsion_atom_site_label_2
    _geom_torsion_atom_site_label_3
    _geom_torsion_atom_site_label_4
    _geom_torsion_site_symmetry_1
    _geom_torsion_site_symmetry_2
    _geom_torsion_site_symmetry_3
    _geom_torsion_site_symmetry_4
    _geom_torsion
    _geom_torsion_publ_flag
    N4 Mn1 N1 C1 . . . . -9.0(4) ?
    N6 Mn1 N1 C1 . . . . -171.5(4) ?
    Br2 Mn1 N1 C1 . . . . -93.0(4) ?
    Br1 Mn1 N1 C1 . . . . 91.1(4) ?
    N4 Mn1 N1 C13 . . . . 172.9(4) ?
    N6 Mn1 N1 C13 . . . . 10.3(4) ?
    Br2 Mn1 N1 C13 . . . . 88.9(4) ?
    Br1 Mn1 N1 C13 . . . . -87.0(4) ?
    N1 Mn1 N4 C6 . . . . -176.0(5) ?
    N6 Mn1 N4 C6 . . . . -151.0(4) ?
    Br2 Mn1 N4 C6 . . . . -33.8(5) ?
    Br1 Mn1 N4 C6 . . . . 82.0(5) ?
    N1 Mn1 N4 C2 . . . . 6.5(4) ?
    N6 Mn1 N4 C2 . . . . 31.5(5) ?
    Br2 Mn1 N4 C2 . . . . 148.8(4) ?
    Br1 Mn1 N4 C2 . . . . -95.4(4) ?
    N1 Mn1 N6 C14 . . . . -8.0(4) ?
    N4 Mn1 N6 C14 . . . . -32.9(5) ?
    Br2 Mn1 N6 C14 . . . . -151.4(4) ?
    Br1 Mn1 N6 C14 . . . . 94.9(4) ?
    N1 Mn1 N6 C18 . . . . 177.2(5) ?
    N4 Mn1 N6 C18 . . . . 152.3(4) ?
    Br2 Mn1 N6 C18 . . . . 33.8(5) ?
    Br1 Mn1 N6 C18 . . . . -79.9(5) ?
    C7 N2 C1 N1 . . . . -1.2(7) ?
    C7 N2 C1 C2 . . . . 178.8(5) ?
    C13 N1 C1 N2 . . . . 8.0(7) ?
    Mn1 N1 C1 N2 . . . . -170.2(4) ?
    C13 N1 C1 C2 . . . . -171.9(5) ?
    Mn1 N1 C1 C2 . . . . 9.8(6) ?
    C6 N4 C2 C3 . . . . 0.0(8) ?
    Mn1 N4 C2 C3 . . . . 177.7(4) ?
    C6 N4 C2 C1 . . . . 178.3(5) ?
    Mn1 N4 C2 C1 . . . . -4.1(6) ?
    N2 C1 C2 N4 . . . . 176.9(5) ?
    N1 C1 C2 N4 . . . . -3.1(7) ?
    N2 C1 C2 C3 . . . . -4.8(8) ?
    N1 C1 C2 C3 . . . . 175.1(5) ?
    N4 C2 C3 C4 . . . . -0.4(9) ?
    C1 C2 C3 C4 . . . . -178.5(5) ?
    C2 C3 C4 C5 . . . . 0.6(9) ?
    C3 C4 C5 C6 . . . . -0.5(10) ?
    C2 N4 C6 C5 . . . . 0.1(9) ?
    Mn1 N4 C6 C5 . . . . -177.4(5) ?
    C4 C5 C6 N4 . . . . 0.2(10) ?
    C1 N2 C7 N3 . . . . -7.0(8) ?
    C1 N2 C7 C8 . . . . 177.1(5) ?
    C13 N3 C7 N2 . . . . 7.4(8) ?
    C13 N3 C7 C8 . . . . -176.5(5) ?
    C12 N5 C8 C9 . . . . -1.3(9) ?
    C12 N5 C8 C7 . . . . 178.0(5) ?
    N2 C7 C8 N5 . . . . 1.4(8) ?
    N3 C7 C8 N5 . . . . -174.9(5) ?
    N2 C7 C8 C9 . . . . -179.4(5) ?
    N3 C7 C8 C9 . . . . 4.3(7) ?
    N5 C8 C9 C10 . . . . 0.1(9) ?
    C7 C8 C9 C10 . . . . -179.1(5) ?
    C8 C9 C10 C11 . . . . 0.2(9) ?
    C9 C10 C11 C12 . . . . 0.6(9) ?
    C8 N5 C12 C11 . . . . 2.2(10) ?
    C10 C11 C12 N5 . . . . -1.9(10) ?
    C7 N3 C13 N1 . . . . 0.3(8) ?
    C7 N3 C13 C14 . . . . -177.6(5) ?
    C1 N1 C13 N3 . . . . -7.6(8) ?
    Mn1 N1 C13 N3 . . . . 170.7(4) ?
    C1 N1 C13 C14 . . . . 170.5(5) ?
    Mn1 N1 C13 C14 . . . . -11.2(6) ?
    C18 N6 C14 C15 . . . . -0.2(9) ?
    Mn1 N6 C14 C15 . . . . -175.6(5) ?
    C18 N6 C14 C13 . . . . -179.4(5) ?
    Mn1 N6 C14 C13 . . . . 5.3(6) ?
    N3 C13 C14 N6 . . . . -178.6(5) ?
    N1 C13 C14 N6 . . . . 3.2(7) ?
    N3 C13 C14 C15 . . . . 2.2(9) ?
    N1 C13 C14 C15 . . . . -175.9(6) ?
    N6 C14 C15 C16 . . . . 0.2(10) ?
    C13 C14 C15 C16 . . . . 179.3(6) ?
    C14 C15 C16 C17 . . . . -0.2(11) ?
    C15 C16 C17 C18 . . . . 0.1(12) ?
    C14 N6 C18 C17 . . . . 0.2(9) ?
    Mn1 N6 C18 C17 . . . . 175.0(5) ?
    C16 C17 C18 N6 . . . . -0.2(11) ?
loop_
    _geom_hbond_atom_site_label_D
    _geom_hbond_atom_site_label_H
    _geom_hbond_atom_site_label_A
    _geom_hbond_site_symmetry_A
    _geom_hbond_distance_DH
    _geom_hbond_distance_HA
    _geom_hbond_distance_DA
    _geom_hbond_angle_DHA
    C10 H10 Br1 2_575 0.95 2.91 3.782(6) 153.1
    C15 H15 Br1 1_455 0.95 2.91 3.744(6) 147.6
