# Supplementary material for: Dibromido(2,4,6-tri-2-pyridyl-1,3,5-triazine-κ3 N 2,N 1,N 6)manganese(II)
Source: Acta Crystallogr Sect E Struct Rep Online. 2011 Nov 5;67(Pt 12):m1655. doi: 10.1107/S1600536811045211 (PMC3238591; doi:10.1107/S1600536811045211)
Supplement: Supplementary file 2 [file e-67-m1655-Isup2.hkl]

# 
# h,k,l, Fc-squared, Fo-squared, sigma(Fo-squared) and status flag 
# 
data_I
_shelx_title ' [MnBr2(tptz)]' 
_shelx_refln_list_code          4 
_shelx_F_calc_maximum      309.59 
_exptl_crystal_F_000       514.00 
_reflns_d_resolution_high  0.7494 
 
loop_ 
 _symmetry_equiv_pos_as_xyz 
 'x, y, z' 
 '-x, -y, -z' 
 
_cell_length_a     8.7095 
_cell_length_b    10.4975 
_cell_length_c    11.2126 
_cell_angle_alpha 110.094 
_cell_angle_beta   98.471 
_cell_angle_gamma  91.820 
 
_shelx_F_squared_multiplier     1.000 
 
loop_ 
 _refln_index_h 
 _refln_index_k 
 _refln_index_l 
 _refln_F_squared_calc 
 _refln_F_squared_meas 
 _refln_F_squared_sigma 
 _refln_observed_status 
   1   0   0     1876.46     1985.48     33.85 o 
   3   0   0     1779.01     1786.55     45.84 o 
   4   0   0       12.86       17.52      8.39 o 
   5   0   0      373.02      293.82     25.36 o 
   6   0   0      821.54      760.20     42.88 o 
   7   0   0      410.68      441.47     37.63 o 
   8   0   0      318.92      258.23     33.29 o 
   9   0   0       16.33       77.84     23.06 o 
  10   0   0      616.83      730.69     57.64 o 
  11   0   0      379.48      321.74     45.84 o 
 -11   1   0      647.20      839.69     62.80 o 
 -10   1   0       36.73       54.60     21.86 o 
  -9   1   0      316.77      333.66     39.84 o 
  -8   1   0       87.60       78.21     23.98 o 
  -7   1   0       26.33       26.47     16.42 o 
  -6   1   0      828.37      711.32     42.61 o 
  -5   1   0      206.24      227.15     24.25 o 
  -4   1   0     2071.20     2405.09     65.02 o 
  -3   1   0     4482.32     4605.18     86.60 o 
  -2   1   0      112.74      119.64     15.95 o 
  -1   1   0     9081.15     9733.77    280.31 o 
   0   1   0     7425.70     7098.92     72.05 o 
   1   1   0      143.72      150.87      5.07 o 
   2   1   0     5691.19     5833.47     50.67 o 
   3   1   0     2035.96     2079.28     29.80 o 
   4   1   0      209.54      181.96     18.63 o 
   5   1   0     1459.73     1485.54     52.11 o 
   6   1   0      115.93      124.04     21.58 o 
   7   1   0      229.24      172.18     26.38 o 
   8   1   0       29.58       27.99     12.16 o 
   9   1   0      422.33      438.11     31.30 o 
  10   1   0      772.02      808.69     43.02 o 
  11   1   0       27.71       50.09     14.40 o 
 -11   2   0      133.68      162.04     37.53 o 
 -10   2   0      250.79      381.90     44.73 o 
  -9   2   0        7.19       14.39     17.61 o 
  -8   2   0       30.57       11.07     16.51 o 
  -7   2   0      396.96      368.52     37.17 o 
  -6   2   0      122.46      113.71     23.61 o 
  -5   2   0        2.54       -0.65      8.95 o 
  -4   2   0     1163.68     1190.68     38.00 o 
  -3   2   0      383.30      359.74     14.29 o 
  -2   2   0    13788.06    14070.51    135.38 o 
  -1   2   0    17159.93    17158.81    227.70 o 
   0   2   0    16240.00    15231.79    148.77 o 
   1   2   0    15675.32    15700.84    118.18 o 
   2   2   0      395.15      374.48     13.53 o 
   3   2   0       90.31       82.65      6.70 o 
   4   2   0     2347.02     2385.14     33.60 o 
   5   2   0      647.59      563.01     15.91 o 
   6   2   0        5.94        5.18      7.40 o 
   7   2   0      487.62      451.00     52.15 o 
   8   2   0      840.31      836.74     38.63 o 
   9   2   0      787.22      940.38     43.46 o 
  10   2   0        0.42       31.91     20.38 o 
  11   2   0      454.66      422.38     49.62 o 
 -11   3   0       97.21       15.31     18.08 o 
 -10   3   0        0.23       -7.65     18.17 o 
  -9   3   0      132.98       95.54     27.48 o 
  -8   3   0       59.63       38.92     21.49 o 
  -7   3   0     1116.58     1031.80     59.95 o 
  -6   3   0      558.62      598.53     43.25 o 
  -5   3   0      293.39      278.61     16.69 o 
  -4   3   0      655.82      639.08     30.89 o 
  -3   3   0     9861.72    10291.62    187.12 o 
  -2   3   0     9676.86     9878.70    157.52 o 
   0   3   0    12146.18    11186.06    174.67 o 
   1   3   0      757.72      696.50     21.33 o 
   2   3   0     4327.41     4396.53     48.77 o 
   3   3   0     5678.96     6086.48     63.64 o 
   4   3   0     3136.30     3147.53     43.48 o 
   5   3   0      173.81      172.64     12.93 o 
   6   3   0      609.34      632.06     28.54 o 
   7   3   0      121.54      127.44     17.98 o 
   8   3   0      445.93      484.30     30.04 o 
   9   3   0      187.24      237.66     37.81 o 
  10   3   0      311.61      308.21     42.70 o 
 -11   4   0       15.13      -11.80     16.14 o 
 -10   4   0       69.00       -3.14     17.43 o 
  -9   4   0       40.78       20.66     21.58 o 
  -8   4   0      336.81      402.74     44.91 o 
  -7   4   0      546.91      495.24     44.82 o 
  -6   4   0        1.46       -1.66     12.36 o 
  -5   4   0      184.13      157.14     15.91 o 
  -4   4   0     1919.90     1861.41     43.99 o 
  -3   4   0     5201.40     5071.84     99.51 o 
  -2   4   0      307.53      272.24     25.08 o 
  -1   4   0     4594.22     4141.94     97.76 o 
   0   4   0      475.83      445.44     30.89 o 
   1   4   0      946.38      770.75     28.23 o 
   2   4   0      430.21      388.47     15.46 o 
   3   4   0     3832.11     3700.50     49.31 o 
   4   4   0       12.75       17.67      5.54 o 
   5   4   0     1688.70     1791.46     35.43 o 
   6   4   0      101.92      113.69     15.59 o 
   7   4   0      301.02      350.75     24.46 o 
   8   4   0      167.30      193.30     33.85 o 
   9   4   0      190.23      203.63     34.58 o 
  10   4   0      325.55      387.15     46.67 o 
 -10   5   0       10.96       -0.92     13.00 o 
  -9   5   0      369.14      432.16     48.05 o 
  -8   5   0       34.74       88.63     28.77 o 
  -7   5   0       18.69       10.14     17.34 o 
  -6   5   0       79.15       94.25     14.35 o 
  -5   5   0      576.43      615.03     38.32 o 
  -4   5   0     2542.81     2470.86     80.19 o 
  -3   5   0       19.32       12.99      6.99 o 
  -2   5   0     4253.24     4071.85    105.32 o 
  -1   5   0      161.83      123.86     23.33 o 
   0   5   0     8038.93     8763.99    171.07 o 
   1   5   0      229.82      258.73     27.81 o 
   2   5   0     5160.94     5106.71     64.21 o 
   3   5   0      348.53      307.13     15.29 o 
   4   5   0     2667.91     2800.48     46.73 o 
   5   5   0      969.65      921.01     27.02 o 
   6   5   0        1.41        7.39      8.79 o 
   7   5   0        0.58        3.23     15.86 o 
   8   5   0        0.70      -15.31     15.31 o 
   9   5   0      290.07      317.99     43.62 o 
  10   5   0        3.88       18.17     17.52 o 
  -8   6   0       23.11       12.82     21.86 o 
  -7   6   0      876.85      866.99     62.90 o 
  -6   6   0      162.78      136.12     18.57 o 
  -5   6   0       19.60        5.46      8.77 o 
  -4   6   0      112.02       91.42     15.41 o 
  -3   6   0      476.94      485.33     32.14 o 
  -2   6   0     1686.23     1745.14     71.93 o 
  -1   6   0      615.54      599.36     43.81 o 
   0   6   0      202.87      239.04     31.36 o 
   1   6   0     2509.58     2282.61     86.37 o 
   2   6   0      507.95      459.75     28.98 o 
   3   6   0     3572.34     3598.67     75.78 o 
   4   6   0      971.09      988.82     43.28 o 
   5   6   0       19.72       13.69     10.05 o 
   6   6   0        2.14       -2.67     13.65 o 
   7   6   0        3.20       16.32     19.09 o 
   8   6   0      287.01      232.68     38.64 o 
   9   6   0      102.31      114.73     32.55 o 
  -9   7   0       17.17       -0.92     21.86 o 
  -8   7   0      225.45      309.41     45.93 o 
  -7   7   0      287.89      300.37     43.44 o 
  -6   7   0      215.51      198.31     22.50 o 
  -5   7   0        0.13        3.18      9.67 o 
  -4   7   0      282.61      277.64     24.49 o 
  -3   7   0      390.52      400.92     27.02 o 
  -2   7   0        3.40      -11.80     12.17 o 
  -1   7   0      238.67      263.11     35.97 o 
   0   7   0     1782.47     1879.42     83.19 o 
   1   7   0     1500.13     1513.76     75.35 o 
   2   7   0      127.13      136.98     21.76 o 
   3   7   0     1428.67     1427.93     52.62 o 
   4   7   0      334.15      285.20     26.67 o 
   5   7   0       76.53       74.61     26.01 o 
   6   7   0        0.28      -14.11     14.11 o 
   7   7   0        6.89       13.93     18.08 o 
   8   7   0       98.70      111.31     33.38 o 
   9   7   0        3.35      -10.24     15.22 o 
  -9   8   0      169.00      174.39     42.15 o 
  -8   8   0      277.63      332.28     47.96 o 
  -7   8   0       24.78        7.01     21.40 o 
  -6   8   0        1.81       -9.73      9.73 o 
  -5   8   0      206.31      214.67     25.05 o 
  -4   8   0       16.81       -2.98     10.81 o 
  -3   8   0       30.32       32.11     13.22 o 
  -2   8   0      209.33      242.82     38.55 o 
  -1   8   0      150.02      190.44     38.00 o 
   0   8   0      598.44      665.21     56.90 o 
   1   8   0      584.69      660.23     57.92 o 
   2   8   0     2176.01     2389.98     75.02 o 
   3   8   0     1083.98     1099.64     51.61 o 
   4   8   0      112.60      130.96     23.77 o 
   5   8   0       16.48       33.86     15.22 o 
   6   8   0       12.98       32.09     22.50 o 
   7   8   0       81.87       68.61     24.99 o 
   8   8   0       10.88       12.91     21.30 o 
  -9   9   0       79.09      137.69     37.90 o 
  -8   9   0       15.10      -18.91     18.91 o 
  -7   9   0        3.32      -15.86     19.27 o 
  -6   9   0       13.07        0.29     15.08 o 
  -5   9   0       81.54       80.57     21.81 o 
  -4   9   0      163.20      153.38     23.70 o 
  -3   9   0        2.48        2.47     11.60 o 
  -2   9   0       11.12        4.98     22.50 o 
  -1   9   0      117.88      112.51     32.55 o 
   0   9   0       58.71       54.04     26.47 o 
   1   9   0     2129.87     2349.02    109.47 o 
   2   9   0      431.77      475.14     54.69 o 
   3   9   0      196.40      205.69     63.77 o 
   4   9   0      228.25      183.21     27.97 o 
   5   9   0       20.67       35.49     17.00 o 
   6   9   0       70.78       86.41     28.50 o 
   7   9   0       29.65       92.41     27.94 o 
  -8  10   0      122.23      138.80     40.02 o 
  -7  10   0        6.56      -17.43     17.43 o 
  -6  10   0        0.76       -1.08     12.66 o 
  -5  10   0       35.72       60.11     17.67 o 
  -4  10   0        0.53        6.70     13.85 o 
  -3  10   0       40.21       47.52     15.88 o 
  -2  10   0      189.36      219.58     45.10 o 
  -1  10   0        1.25       24.25     23.52 o 
   0  10   0      404.68      560.17     60.41 o 
   1  10   0      534.47      546.33     59.02 o 
   2  10   0      155.77      198.93     44.36 o 
   3  10   0       80.31       68.24     59.30 o 
   4  10   0       35.90       36.48     33.66 o 
   5  10   0       19.39        3.50     25.45 o 
   6  10   0       48.10       87.43     32.19 o 
  -7  11   0        6.43       22.59     22.23 o 
  -6  11   0       36.65       71.84     19.03 o 
  -5  11   0       81.59      101.30     21.52 o 
  -4  11   0        2.90        8.91     13.33 o 
  -3  11   0       12.50       14.61     13.26 o 
  -2  11   0        6.30       -3.87     19.92 o 
  -1  11   0      164.75      186.29     43.44 o 
   0  11   0      228.36      236.92     49.62 o 
   1  11   0       79.69       17.89     29.60 o 
   2  11   0      119.05      125.88     38.92 o 
   3  11   0        2.88      -19.18     19.18 o 
   4  11   0        7.42       12.29     17.93 o 
   5  11   0      117.19      187.73     29.44 o 
  -5  12   0       15.61       61.88     25.55 o 
  -4  12   0       26.79       25.44     16.03 o 
  -3  12   0        1.73       15.49     14.02 o 
  -2  12   0       58.08       15.86     13.10 o 
  -1  12   0      128.64       -5.16     12.17 o 
   0  12   0        0.22       19.09     27.57 o 
   1  12   0      137.02      153.55     44.82 o 
   2  12   0       87.78       82.45     34.58 o 
   3  12   0        1.39      -18.17     20.75 o 
  -2  13   0      109.79        0.37     17.06 o 
  -1  13   0        1.49        6.27     19.64 o 
   0  13   0       66.54       77.65     34.86 o 
  -2 -13   1        2.46       10.97     24.35 o 
  -1 -13   1       30.07       14.85     34.40 o 
   0 -13   1       60.56      109.65     41.78 o 
   1 -13   1       11.16       10.42     20.29 o 
   2 -13   1        6.59       13.19     17.98 o 
   3 -13   1       19.79        4.80     18.26 o 
  -4 -12   1       40.40       32.46     24.72 o 
  -3 -12   1        0.65       12.91     23.52 o 
  -2 -12   1        1.00      -22.50     22.50 o 
  -1 -12   1       80.15      153.00     42.79 o 
   0 -12   1       32.51       16.14     28.96 o 
   1 -12   1       10.73        1.66     19.18 o 
   2 -12   1        0.18       -6.55     21.12 o 
   3 -12   1       66.98      116.73     94.53 o 
   4 -12   1      179.76      233.67     27.32 o 
   5 -12   1        0.18        3.59     22.36 o 
  -5 -11   1      108.05      208.55     50.58 o 
  -4 -11   1        0.41       12.07     38.09 o 
  -3 -11   1        0.71      -18.26     18.26 o 
  -2 -11   1      167.58      207.23     45.84 o 
  -1 -11   1      111.92       77.28     35.14 o 
   0 -11   1        0.96       12.45     26.19 o 
   1 -11   1       92.38       76.18     33.75 o 
   2 -11   1       46.19      102.00     34.86 o 
   3 -11   1      260.06      308.83     30.62 o 
   4 -11   1       87.39      122.79     22.84 o 
   5 -11   1       31.14       38.41     16.88 o 
   6 -11   1       97.48      116.29     33.48 o 
   7 -11   1       21.41      -17.80     21.86 o 
  -7 -10   1        1.47      -15.49     19.18 o 
  -6 -10   1      176.68      235.35     41.78 o 
  -5 -10   1        2.73       -9.57     13.06 o 
  -4 -10   1       97.19      121.52     25.12 o 
  -3 -10   1      283.31      411.78     53.12 o 
  -2 -10   1      168.93      235.63     48.23 o 
  -1 -10   1        0.45        7.93     24.44 o 
   0 -10   1      224.29      188.23     43.25 o 
   1 -10   1      236.25      197.17     43.71 o 
   2 -10   1      190.09      234.52     46.30 o 
   3 -10   1       67.87       76.82     29.88 o 
   4 -10   1       37.37       28.62     15.53 o 
   5 -10   1      382.05      373.15     34.17 o 
   6 -10   1       20.46       56.31     18.62 o 
   7 -10   1        2.49       42.79     25.91 o 
   8 -10   1       45.52       48.79     28.50 o 
  -7  -9   1      321.67      352.11     45.84 o 
  -6  -9   1       80.13      123.12     34.12 o 
  -5  -9   1        9.87       17.90     19.69 o 
  -4  -9   1      379.84      329.89     33.43 o 
  -3  -9   1     1195.60     1252.28     98.49 o 
  -2  -9   1        5.38       -2.12     24.44 o 
  -1  -9   1      535.28      608.77     58.75 o 
   0  -9   1      598.16      531.85     55.33 o 
   1  -9   1      271.46      313.19     43.53 o 
   2  -9   1      801.77      808.80     62.90 o 
   3  -9   1      213.70      271.23     43.53 o 
   4  -9   1     1401.97     1582.08     93.56 o 
   5  -9   1        6.35       -3.87     11.48 o 
   6  -9   1       85.70       84.80     19.15 o 
   7  -9   1       24.87       10.05     23.33 o 
   8  -9   1       25.75       13.28     22.69 o 
   9  -9   1       30.02       30.53     25.18 o 
  -8  -8   1       93.73      161.39     35.87 o 
  -7  -8   1       43.19       70.27     27.02 o 
  -6  -8   1      185.22      176.52     36.24 o 
  -5  -8   1      141.80      127.66     22.16 o 
  -4  -8   1     3609.67     3730.14    104.54 o 
  -3  -8   1      408.11      381.14     73.18 o 
  -2  -8   1      643.93      674.43     54.27 o 
  -1  -8   1      677.42      747.66     60.68 o 
   0  -8   1      237.95      231.30     37.72 o 
   1  -8   1      122.44      161.21     34.40 o 
   2  -8   1        0.34        5.26     17.80 o 
   3  -8   1       39.77       33.20     20.57 o 
   4  -8   1     2662.98     2806.42     73.33 o 
   5  -8   1       34.37       46.85     14.59 o 
   6  -8   1        5.77       -2.11     13.29 o 
   7  -8   1      365.33      390.75     50.17 o 
   8  -8   1       15.93       -8.85     23.61 o 
   9  -8   1      415.05      525.86     58.93 o 
  -9  -7   1       28.21        9.50     16.78 o 
  -8  -7   1      332.84      387.34     46.20 o 
  -7  -7   1       10.30       12.36     15.03 o 
  -6  -7   1       88.21       87.80     28.04 o 
  -5  -7   1      730.66      704.83     57.59 o 
  -4  -7   1      468.62      456.99     22.93 o 
  -3  -7   1     1180.23     1159.11     34.37 o 
  -2  -7   1     3015.82     3036.45    113.20 o 
  -1  -7   1       79.50       62.53     23.42 o 
   0  -7   1       75.30       79.59     24.35 o 
   1  -7   1       19.88        5.99     14.57 o 
   2  -7   1      946.41     1040.93     62.62 o 
   3  -7   1      308.49      310.98     36.70 o 
   4  -7   1       98.93      102.89     17.29 o 
   5  -7   1      241.45      243.76     24.24 o 
   6  -7   1      539.60      546.47     32.61 o 
   7  -7   1       69.48       14.39     23.06 o 
   8  -7   1      669.24      593.46     58.56 o 
  10  -7   1        1.82        9.31     19.09 o 
  -9  -6   1      125.90      134.37     33.75 o 
  -8  -6   1        0.86        7.47     17.89 o 
  -7  -6   1       35.58       32.65     19.74 o 
  -6  -6   1      901.35      830.69     47.38 o 
  -5  -6   1     2066.21     2029.26     43.78 o 
  -4  -6   1      841.19      850.68     27.56 o 
  -3  -6   1     5779.97     5932.77     76.83 o 
  -2  -6   1      707.73      647.35     23.39 o 
  -1  -6   1       52.42       41.63     12.53 o 
   0  -6   1       63.06       48.05     18.26 o 
   1  -6   1      437.08      433.27     39.66 o 
   2  -6   1      743.72      673.23     46.20 o 
   3  -6   1       51.57       33.38     15.68 o 
   4  -6   1      419.48      406.88     26.12 o 
   5  -6   1      392.53      415.00     30.16 o 
   6  -6   1      364.00      362.92     25.45 o 
   7  -6   1     1478.89     1533.68     81.43 o 
   8  -6   1     1169.30     1188.39     75.72 o 
   9  -6   1       42.88       10.79     20.10 o 
  10  -6   1       77.35       11.71     12.91 o 
 -10  -5   1       39.30       -1.66     17.61 o 
  -9  -5   1        0.11      -14.48     15.49 o 
  -8  -5   1       72.73       71.84     24.81 o 
  -7  -5   1      384.12      377.64     62.25 o 
  -6  -5   1     2718.45     2710.51     63.02 o 
  -5  -5   1      114.48      104.73     11.97 o 
  -4  -5   1     6704.60     6878.74     80.87 o 
  -3  -5   1     1229.18     1219.22     43.55 o 
  -2  -5   1      891.22      891.61     24.93 o 
  -1  -5   1       12.13       16.55     11.22 o 
   0  -5   1      271.60      287.00     33.02 o 
   1  -5   1     2023.66     2125.29     76.18 o 
   2  -5   1      229.65      234.89     27.76 o 
   3  -5   1       73.32       63.36     16.60 o 
   4  -5   1      250.74      185.19     17.92 o 
   5  -5   1      351.40      348.12     28.27 o 
   6  -5   1      681.32      784.27     53.77 o 
   7  -5   1     3872.24     3857.43    124.41 o 
   8  -5   1       47.33       66.59     25.36 o 
   9  -5   1      694.02      798.01     64.19 o 
  10  -5   1       79.08        2.95     13.65 o 
 -10  -4   1       72.64      119.89     30.71 o 
  -9  -4   1        9.87       19.64     18.35 o 
  -8  -4   1       33.61       36.12     12.54 o 
  -7  -4   1     1639.12     1650.48    110.30 o 
  -6  -4   1       18.32       31.87     10.52 o 
  -5  -4   1     3806.98     3739.71     53.90 o 
  -4  -4   1      959.48      779.57     22.41 o 
  -3  -4   1      673.11      679.20     19.85 o 
  -2  -4   1      558.71      479.75     16.29 o 
  -1  -4   1      709.65      702.93     24.26 o 
   0  -4   1      162.70      122.10     17.98 o 
   1  -4   1     4135.90     4342.34     97.30 o 
   2  -4   1      166.90      145.44     19.55 o 
   3  -4   1      357.52      408.00     30.62 o 
   4  -4   1     1613.55     1545.29     62.16 o 
   5  -4   1     1367.25     1410.27     39.34 o 
   6  -4   1     4052.95     4223.19    119.34 o 
   7  -4   1       84.97       83.46     25.73 o 
   8  -4   1     1232.47     1223.16     72.30 o 
   9  -4   1      306.42      324.72     41.41 o 
  10  -4   1      105.11       40.12     22.50 o 
  11  -4   1        2.92       15.86     23.15 o 
 -11  -3   1        0.84       -3.32     16.51 o 
 -10  -3   1        7.84       10.30     11.54 o 
  -9  -3   1        0.00      -10.32     10.32 o 
  -8  -3   1      218.88      210.64     22.43 o 
  -7  -3   1       29.88       42.70     12.27 o 
  -6  -3   1     3931.01     4059.66     74.57 o 
  -5  -3   1     6258.09     6436.05     70.51 o 
  -4  -3   1     6081.23     6504.70     92.28 o 
  -3  -3   1     4908.40     4753.43     54.00 o 
  -2  -3   1      497.62      503.37     14.54 o 
  -1  -3   1      531.05      513.60     17.30 o 
   0  -3   1      965.93      950.18     35.32 o 
   1  -3   1      619.82      622.97     28.31 o 
   2  -3   1        5.64        5.72      5.63 o 
   3  -3   1       37.72       31.49      6.45 o 
   4  -3   1       85.49       94.27     10.51 o 
   5  -3   1     6652.41     6746.00     89.77 o 
   6  -3   1      847.43      869.39     51.09 o 
   7  -3   1     2297.78     2254.86     87.43 o 
   8  -3   1     1070.11      996.20     62.90 o 
   9  -3   1       85.35      105.04     28.22 o 
  10  -3   1      120.50      163.88     36.15 o 
  11  -3   1       12.68      -18.44     18.44 o 
 -11  -2   1      105.18      100.63     18.40 o 
 -10  -2   1       83.24       89.82     30.39 o 
  -9  -2   1      161.85      194.08     37.07 o 
  -8  -2   1        3.79       -1.41      9.62 o 
  -7  -2   1     1961.49     1969.46     53.80 o 
  -6  -2   1     6125.89     6218.51     95.07 o 
  -5  -2   1      289.18      246.87     17.59 o 
  -4  -2   1     3014.88     2929.93     43.58 o 
  -3  -2   1       12.07        8.17      3.18 o 
  -2  -2   1     1190.43     1227.27     20.03 o 
  -1  -2   1     1249.96     1243.55     18.78 o 
   0  -2   1      735.73      706.43     24.35 o 
   1  -2   1      817.31      829.55     26.38 o 
   2  -2   1       56.23       52.66      7.93 o 
   3  -2   1        7.15        2.63      4.12 o 
   4  -2   1     4463.81     4233.53     57.73 o 
   5  -2   1     1767.79     1778.81     62.99 o 
   6  -2   1     1498.35     1453.35     62.25 o 
   7  -2   1     3392.27     3456.81    104.67 o 
   8  -2   1      219.78      227.98     33.94 o 
   9  -2   1      170.44      161.48     33.02 o 
  10  -2   1      160.95      228.71     36.70 o 
  11  -2   1      175.70      259.70     41.59 o 
 -11  -1   1       40.68      113.64     39.79 o 
 -10  -1   1       31.11       38.75     14.64 o 
  -9  -1   1       28.99       24.61     12.67 o 
  -8  -1   1      214.28      223.55     33.02 o 
  -7  -1   1     1092.11     1038.25     55.06 o 
  -6  -1   1       24.78       17.98     13.10 o 
  -5  -1   1     6573.83     6479.80    126.16 o 
  -4  -1   1        4.35        2.95      6.64 o 
  -3  -1   1     5967.36     6076.60    102.55 o 
  -2  -1   1       60.34       56.39      5.47 o 
  -1  -1   1      824.55      842.83     11.43 o 
   0  -1   1       92.56       92.26     10.24 o 
   1  -1   1      352.73      335.51     12.73 o 
   2  -1   1      687.01      684.39     25.68 o 
   3  -1   1     2581.29     2693.29     61.61 o 
   4  -1   1     2975.27     3093.08     74.24 o 
   5  -1   1     2399.07     2486.34     72.67 o 
   6  -1   1     2035.01     2022.55     70.00 o 
   7  -1   1      958.49      806.22     49.16 o 
   8  -1   1      283.52      240.61     33.57 o 
   9  -1   1      290.19      252.05     35.69 o 
  10  -1   1      512.21      533.42     50.26 o 
  11  -1   1       13.99      -12.63     12.63 o 
 -11   0   1       24.72       13.88     11.19 o 
 -10   0   1       32.58       38.00     19.27 o 
  -9   0   1      858.56      866.99     59.02 o 
  -8   0   1      767.77      817.28     54.32 o 
  -7   0   1        4.49       -3.04     11.71 o 
  -6   0   1     4362.10     4316.79    107.16 o 
  -5   0   1     1347.36     1280.71     50.72 o 
  -4   0   1      822.39      716.58     33.75 o 
  -3   0   1      277.09      278.15     18.81 o 
  -2   0   1    15956.95    16955.74    214.79 o 
  -1   0   1      449.77      476.79     16.55 o 
   0   0   1      589.81      571.97     12.45 o 
   1   0   1     2134.47     2234.55     26.23 o 
   2   0   1     2416.12     2534.23     31.92 o 
   3   0   1     1847.63     1961.29     35.37 o 
   4   0   1      807.39      698.59     31.63 o 
   5   0   1     6098.40     6174.08    119.24 o 
   6   0   1      654.80      629.70     37.72 o 
   7   0   1     7454.57     7280.58    153.46 o 
   8   0   1        1.23       -0.83     11.80 o 
   9   0   1     1486.21     1525.84     74.79 o 
  10   0   1        6.21       11.67     12.13 o 
  11   0   1      332.59      401.36     48.69 o 
 -11   1   1       19.73       42.42     22.78 o 
 -10   1   1      249.71      324.53     41.59 o 
  -9   1   1      628.35      582.30     50.91 o 
  -8   1   1      117.95      120.17     27.85 o 
  -7   1   1     1307.97     1260.42     62.16 o 
  -6   1   1     1154.87     1106.50     52.75 o 
  -5   1   1     2456.12     2410.17     72.21 o 
  -4   1   1     2146.50     2030.48     59.30 o 
  -3   1   1    14595.85    15235.90    141.37 o 
  -2   1   1     3654.17     3808.83     45.39 o 
  -1   1   1     2166.89     2143.55     40.02 o 
   0   1   1     3280.92     3391.34     38.75 o 
   1   1   1      205.32      194.67      5.41 o 
   2   1   1      892.07      908.78     15.29 o 
   3   1   1      543.81      518.91     20.99 o 
   4   1   1     2561.63     2576.30     33.99 o 
   5   1   1     1440.89     1580.29     26.66 o 
   6   1   1      548.97      551.02     39.79 o 
   7   1   1       17.29        9.08      9.21 o 
   8   1   1      674.87      682.48     34.92 o 
   9   1   1       55.39       53.48     15.30 o 
  10   1   1      929.63      944.64     68.61 o 
  11   1   1      247.29      291.15     43.16 o 
 -11   2   1       35.30      -11.44     14.39 o 
 -10   2   1       64.57       66.40     25.55 o 
  -9   2   1      276.74      217.28     39.01 o 
  -8   2   1      443.68      466.84     45.10 o 
  -7   2   1     1440.82     1397.00     66.59 o 
  -6   2   1       97.46       73.69     19.37 o 
  -5   2   1      815.48      712.70     40.67 o 
  -4   2   1       31.73       20.47      5.33 o 
  -3   2   1     4920.88     4923.77    109.05 o 
  -2   2   1      720.82      650.93     18.57 o 
  -1   2   1    12436.98    12844.84    167.57 o 
   0   2   1      292.55      283.71     17.43 o 
   1   2   1        1.41        9.07      2.38 o 
   2   2   1       34.75       40.06      4.53 o 
   3   2   1     3102.47     3425.62     41.57 o 
   4   2   1      571.53      478.03     14.89 o 
   5   2   1      702.62      700.59     18.92 o 
   6   2   1      176.23      194.71     17.85 o 
   7   2   1     2345.93     2319.50     58.36 o 
   8   2   1      615.25      573.52     38.36 o 
   9   2   1     1112.36     1040.65     69.08 o 
  10   2   1      444.50      410.21     48.60 o 
 -11   3   1       98.76      -13.56     13.56 o 
 -10   3   1        1.30       -1.94     17.15 o 
  -9   3   1       15.16       11.53     19.55 o 
  -8   3   1      192.60      200.12     35.69 o 
  -7   3   1       31.93       36.15     18.17 o 
  -6   3   1      545.65      522.81     41.68 o 
  -5   3   1     1168.71     1229.74     31.46 o 
  -4   3   1     5966.90     6124.04    103.71 o 
  -3   3   1     1661.72     1664.09     36.44 o 
  -2   3   1    14314.52    14872.63    149.34 o 
  -1   3   1     1461.21     1325.16     45.84 o 
   0   3   1      720.89      660.79     24.33 o 
   1   3   1      503.78      437.55     19.30 o 
   2   3   1      966.61      946.07     18.94 o 
   3   3   1      318.58      252.16     17.55 o 
   4   3   1       29.08       36.59      5.93 o 
   5   3   1      352.74      313.11     14.29 o 
   6   3   1      490.33      498.35     42.79 o 
   7   3   1      739.59      700.49     32.51 o 
   8   3   1      811.49      773.85     58.65 o 
   9   3   1     1690.12     1661.50     89.64 o 
  10   3   1       34.16       55.33     26.74 o 
 -11   4   1        3.54      -11.62     15.12 o 
 -10   4   1        0.44      -13.46     13.46 o 
  -9   4   1      156.92      153.28     35.14 o 
  -8   4   1      130.78      132.34     32.19 o 
  -7   4   1       61.97       46.57     22.23 o 
  -6   4   1      268.54      304.15     35.87 o 
  -5   4   1     3004.06     3015.33     58.26 o 
  -4   4   1       31.09       15.22     10.33 o 
  -3   4   1     7193.16     7242.63     96.35 o 
  -2   4   1     6179.23     6258.92     84.89 o 
  -1   4   1       51.45       96.47     17.89 o 
   0   4   1     1927.42     1931.71     71.75 o 
   1   4   1      151.31      153.06     17.61 o 
   2   4   1     1374.84     1433.98     26.80 o 
   3   4   1      331.92      326.11     15.74 o 
   4   4   1      416.52      391.70     19.98 o 
   5   4   1      339.97      359.50     16.39 o 
   6   4   1      284.03      312.91     36.61 o 
   7   4   1     1007.15     1051.72     66.86 o 
   8   4   1     1211.68     1209.69     75.53 o 
   9   4   1       12.91        9.59     18.26 o 
  10   4   1      264.28      226.96     39.84 o 
 -10   5   1        4.32      -12.36     12.36 o 
  -9   5   1        0.61      -15.40     15.40 o 
  -8   5   1       38.47       31.17     22.50 o 
  -7   5   1       36.53       23.06     20.01 o 
  -6   5   1     1958.99     1967.46     56.76 o 
  -5   5   1      561.31      532.96     26.99 o 
  -4   5   1     3275.09     3376.41     66.31 o 
  -3   5   1     4439.12     4372.94     75.76 o 
  -2   5   1     1020.46      933.35     31.53 o 
  -1   5   1       31.23       15.03     11.44 o 
   0   5   1       22.41       24.07     13.56 o 
   1   5   1      547.98      496.75     27.47 o 
   2   5   1     1233.28     1265.30     74.93 o 
   3   5   1       36.41       32.79     10.38 o 
   4   5   1       23.92       29.45      6.80 o 
   5   5   1      205.49      221.54     20.49 o 
   6   5   1      285.02      233.33     35.14 o 
   7   5   1     3547.65     3551.06    127.82 o 
   8   5   1      178.61      186.38     38.36 o 
   9   5   1      639.48      703.94     63.54 o 
 -10   6   1        3.24       17.89     14.48 o 
  -9   6   1        1.35       18.08     21.76 o 
  -8   6   1       12.56       45.65     28.04 o 
  -7   6   1      179.31      126.90     31.63 o 
  -6   6   1       43.34       58.16     12.86 o 
  -5   6   1     2175.65     2130.72     68.38 o 
  -4   6   1     3894.84     3959.35     99.46 o 
  -3   6   1     1252.70     1100.66     38.73 o 
  -2   6   1     1286.91     1145.29     65.25 o 
  -1   6   1      100.92       69.44     20.93 o 
   0   6   1      196.18      160.84     27.85 o 
   1   6   1      993.18      995.98     84.29 o 
   2   6   1     1244.13     1147.23     63.82 o 
   3   6   1       22.00       16.81     16.92 o 
   4   6   1       63.04       52.86     12.90 o 
   5   6   1        2.98        1.19      8.73 o 
   6   6   1     1596.43     1735.83     88.17 o 
   7   6   1      347.06      296.68     42.05 o 
   8   6   1      277.29      298.16     42.88 o 
   9   6   1      341.05      379.68     48.60 o 
 -10   7   1      214.66      270.31     46.57 o 
  -9   7   1       41.11       26.93     23.52 o 
  -8   7   1      130.54      143.59     35.32 o 
  -7   7   1       42.47       62.80     25.82 o 
  -6   7   1      555.71      488.90     30.64 o 
  -5   7   1     3159.29     3166.48    154.75 o 
  -4   7   1      949.47      866.58     38.79 o 
  -3   7   1     1736.24     1685.49     51.21 o 
  -2   7   1       70.09       58.72     13.09 o 
  -1   7   1      150.17      101.72     27.39 o 
   0   7   1      829.67      862.84     58.10 o 
   1   7   1      435.81      487.30     42.56 o 
   2   7   1       40.84       16.55     13.36 o 
   3   7   1       29.14       19.17     21.03 o 
   4   7   1      269.85      304.61     58.38 o 
   5   7   1      709.29      749.66     40.14 o 
   6   7   1      447.31      375.35     46.48 o 
   7   7   1      190.88      243.93     40.85 o 
   8   7   1      647.29      633.11     61.88 o 
  -9   8   1      106.18      179.37     40.12 o 
  -8   8   1       55.56      117.03     32.92 o 
  -7   8   1      125.56      136.86     35.51 o 
  -6   8   1      551.86      596.41     35.85 o 
  -5   8   1      191.10      172.64     22.92 o 
  -4   8   1      721.53      667.00     48.65 o 
  -3   8   1       17.70        7.85     10.61 o 
  -2   8   1      195.49      174.37     20.88 o 
  -1   8   1       24.40       57.27     25.64 o 
   0   8   1     1446.16     1690.36     87.24 o 
   1   8   1       19.72       22.23     20.84 o 
   2   8   1      178.15      195.46     28.11 o 
   3   8   1      536.80      503.18     41.36 o 
   4   8   1      266.97      223.71     43.90 o 
   5   8   1      518.24      510.19     50.03 o 
   6   8   1        4.80       42.88     25.18 o 
   7   8   1      289.57      311.16     46.57 o 
   8   8   1        9.62       19.83     22.50 o 
  -8   9   1      106.70      157.24     37.26 o 
  -7   9   1      174.48      252.88     39.10 o 
  -6   9   1       57.99       90.67     19.92 o 
  -5   9   1      104.68      109.18     20.64 o 
  -4   9   1      253.72      254.64     26.57 o 
  -3   9   1       27.78       18.33     12.13 o 
  -2   9   1       24.63       42.78     13.15 o 
  -1   9   1     1252.89     1334.84     81.71 o 
   0   9   1        1.76       -8.76     16.69 o 
   1   9   1      137.09      163.60     40.02 o 
   2   9   1      182.79      248.27     43.53 o 
   3   9   1      173.56      152.09     25.87 o 
   4   9   1      170.46      173.13     29.11 o 
   5   9   1        0.62       -3.80     20.61 o 
   6   9   1      214.08      247.80     51.55 o 
   7   9   1      183.15      173.29     40.49 o 
  -7  10   1       94.67      134.19     32.09 o 
  -6  10   1      164.30      230.04     28.59 o 
  -5  10   1      122.82      122.34     28.87 o 
  -4  10   1       28.14        0.14     25.18 o 
  -3  10   1       19.03       28.00     14.50 o 
  -2  10   1      273.16      309.32     47.68 o 
  -1  10   1      659.56      582.11     60.22 o 
   0  10   1      156.86      198.37     43.81 o 
   1  10   1      458.53      614.58     62.71 o 
   2  10   1       18.55       30.06     26.19 o 
   3  10   1      107.46      131.11     26.41 o 
   4  10   1        8.42        3.17     13.39 o 
   5  10   1      169.59      139.70     39.24 o 
   6  10   1      124.63      153.64     41.32 o 
  -6  11   1       64.48       25.27     23.24 o 
  -5  11   1        0.83       15.59     12.88 o 
  -4  11   1       25.57       28.19     15.36 o 
  -3  11   1      196.63      229.54     46.57 o 
  -2  11   1      149.65      183.99     41.96 o 
  -1  11   1      132.21      121.55     35.51 o 
   0  11   1      176.00      300.28     49.16 o 
   1  11   1        1.11       19.92     26.47 o 
   2  11   1        0.27      -20.47     20.47 o 
   3  11   1       19.66       25.27     23.15 o 
   4  11   1        1.88       16.97     16.60 o 
  -4  12   1        0.56      -13.56     21.03 o 
  -3  12   1       65.16       15.22     16.23 o 
  -2  12   1        9.19       14.48     16.42 o 
   0  12   1       55.34        3.69     24.81 o 
   1  12   1        5.27       21.49     26.84 o 
   2  12   1        9.50      -22.50     22.50 o 
  -2 -13   2       40.35      100.80     38.92 o 
  -1 -13   2       54.35      138.34     41.32 o 
   0 -13   2       67.79       94.71     40.49 o 
   1 -13   2       14.72       -3.41     17.43 o 
   2 -13   2        0.10      -10.33     17.98 o 
   3 -13   2      173.42      228.07     42.15 o 
   4 -13   2        1.72        3.18     16.95 o 
  -4 -12   2       11.94      -12.91     22.32 o 
  -3 -12   2       21.91      -20.38     25.36 o 
  -2 -12   2      136.70      249.93     53.95 o 
  -1 -12   2       62.45      149.13     43.90 o 
   0 -12   2      119.63      126.07     41.04 o 
   1 -12   2        3.37      -16.78     16.78 o 
   2 -12   2      153.31       55.33     31.82 o 
   3 -12   2       40.03       76.82     31.72 o 
   4 -12   2      118.30      160.10     25.98 o 
   5 -12   2      293.79      365.78     33.01 o 
   6 -12   2        0.02       18.54     24.44 o 
  -6 -11   2       37.40       55.06     21.76 o 
  -5 -11   2       27.57        9.81     16.55 o 
  -4 -11   2        3.30       22.04     25.45 o 
  -3 -11   2       67.97       85.49     35.41 o 
  -2 -11   2      154.47      306.18     55.70 o 
  -1 -11   2       63.86       91.49     34.58 o 
   0 -11   2      181.97      206.95     46.48 o 
   1 -11   2      101.30       90.47     33.11 o 
   2 -11   2       76.94      101.63     34.40 o 
   3 -11   2      286.26      380.05     50.91 o 
   4 -11   2      227.09      302.75     32.16 o 
   5 -11   2        7.72       -1.75     14.30 o 
   6 -11   2        4.12       42.75     17.61 o 
   7 -11   2       48.92       68.06     29.05 o 
  -7 -10   2       41.86      129.67     31.63 o 
  -6 -10   2        2.55      -19.00     19.00 o 
  -5 -10   2        1.96       14.70     33.75 o 
  -4 -10   2       67.84       82.30     21.87 o 
  -3 -10   2       99.19      149.86     39.10 o 
  -2 -10   2       46.73       39.84     27.30 o 
  -1 -10   2       64.27       79.50     31.45 o 
   0 -10   2      324.92      242.46     47.31 o 
   1 -10   2      354.40      382.17     51.74 o 
   2 -10   2      193.82      159.64     38.36 o 
   3 -10   2     1260.28     1427.62     86.78 o 
   4 -10   2        9.96       42.61     21.40 o 
   5 -10   2       77.62      106.19     22.53 o 
   6 -10   2       36.13       33.52     15.76 o 
   7 -10   2        9.23       -9.31     22.87 o 
   8 -10   2        0.06       -2.77     24.90 o 
  -8  -9   2      132.38      201.69     36.34 o 
  -7  -9   2       14.06       20.10     20.75 o 
  -6  -9   2       36.14       75.62     26.19 o 
  -5  -9   2       25.58       31.73     15.64 o 
  -4  -9   2       60.34       65.79     29.51 o 
  -3  -9   2        0.65        7.72     13.81 o 
  -2  -9   2        2.65      -19.09     19.09 o 
  -1  -9   2        5.68       13.10     19.27 o 
   0  -9   2      534.46      616.14     61.05 o 
   1  -9   2      131.23      101.17     32.83 o 
   2  -9   2     1756.13     1781.02     91.95 o 
   3  -9   2       58.01       50.45     26.28 o 
   4  -9   2      742.63      761.12     61.42 o 
   5  -9   2       48.87       46.27     16.53 o 
   6  -9   2        1.03       -8.28     11.57 o 
   7  -9   2        0.01      -13.83     22.13 o 
   8  -9   2       10.64        7.10     25.08 o 
   9  -9   2       44.44       88.72     34.68 o 
  -9  -8   2      307.66      387.98     47.31 o 
  -8  -8   2        2.87      -13.56     13.56 o 
  -7  -8   2      130.13      143.59     33.75 o 
  -6  -8   2       49.14       57.36     22.13 o 
  -5  -8   2      274.22      309.18     41.59 o 
  -4  -8   2       29.99       35.75     12.75 o 
  -3  -8   2      107.16       89.52     19.88 o 
  -2  -8   2        0.61      -14.76     14.76 o 
  -1  -8   2      643.13      746.27     59.48 o 
   0  -8   2      278.13      303.51     41.41 o 
   1  -8   2     2852.52     2987.85    111.04 o 
   2  -8   2     2094.34     2237.99     95.82 o 
   3  -8   2     1994.87     2138.94     93.70 o 
   4  -8   2      697.49      711.60     55.70 o 
   5  -8   2       10.59       17.51     12.31 o 
   6  -8   2       12.34       -7.54     12.47 o 
   7  -8   2      135.83      175.50     39.29 o 
   8  -8   2       47.97        3.60     22.13 o 
   9  -8   2        1.96        9.78     16.32 o 
  -9  -7   2        4.43       -1.20     14.85 o 
  -8  -7   2      633.08      724.97     59.12 o 
  -7  -7   2        0.35       -5.07     14.29 o 
  -6  -7   2       45.22       50.19     10.74 o 
  -5  -7   2      228.71      189.98     16.85 o 
  -4  -7   2      308.12      280.38     19.08 o 
  -3  -7   2        4.98       10.19      7.32 o 
  -2  -7   2       14.28       20.24      8.38 o 
  -1  -7   2        4.89       -1.94     13.28 o 
   0  -7   2     1394.72     1415.35     70.92 o 
   1  -7   2     2931.50     3114.20    105.78 o 
   2  -7   2     1114.23     1125.03     64.10 o 
   3  -7   2     1135.50     1157.13     64.37 o 
   4  -7   2      495.66      459.27     42.42 o 
   5  -7   2      512.67      521.31     33.02 o 
   6  -7   2      340.84      346.75     45.05 o 
   7  -7   2       82.08      130.40     35.60 o 
   8  -7   2       20.41       13.56     22.41 o 
   9  -7   2       17.73       -9.59     11.99 o 
  10  -7   2       74.78       40.58     20.75 o 
 -10  -6   2       20.01       57.09     19.00 o 
  -9  -6   2      166.53      210.82     35.14 o 
  -8  -6   2      166.49      149.68     33.66 o 
  -7  -6   2      110.33      138.59     19.86 o 
  -6  -6   2       20.23       28.34      8.93 o 
  -5  -6   2      910.92      855.47     28.54 o 
  -4  -6   2       98.86       99.28     12.22 o 
  -3  -6   2        1.20        1.63      5.91 o 
  -2  -6   2      101.16       89.52     11.45 o 
  -1  -6   2     4391.57     4637.27    122.56 o 
   0  -6   2      758.54      561.18     42.88 o 
   1  -6   2     1680.05     1683.72     69.17 o 
   2  -6   2     3805.47     3753.86    105.41 o 
   3  -6   2       34.23        4.98     10.05 o 
   4  -6   2      827.41      853.07     50.17 o 
   5  -6   2       75.28       59.09     14.47 o 
   6  -6   2      441.07      471.32     38.83 o 
   7  -6   2       39.45       43.90     24.25 o 
   8  -6   2      145.14      181.31     39.84 o 
   9  -6   2       89.90       70.37     28.50 o 
  10  -6   2      102.51        5.35     15.03 o 
 -10  -5   2      454.49      549.65     51.74 o 
  -9  -5   2      137.16      140.36     31.54 o 
  -8  -5   2      386.11      398.71     28.48 o 
  -7  -5   2        3.20        1.86      9.75 o 
  -6  -5   2     1052.28     1131.52     40.46 o 
  -5  -5   2      488.59      467.28     20.06 o 
  -4  -5   2        1.78        3.71      5.14 o 
  -3  -5   2      528.57      510.86     19.53 o 
  -2  -5   2     2540.39     2535.07     43.92 o 
  -1  -5   2     4433.89     4218.86     87.53 o 
   0  -5   2       38.51       15.12     11.53 o 
   1  -5   2     9067.61     9328.49    167.20 o 
   2  -5   2      720.61      720.36     39.66 o 
   3  -5   2     1886.75     1965.56     65.39 o 
   4  -5   2      166.39      128.38     19.55 o 
   5  -5   2     2272.15     2302.61     55.82 o 
   6  -5   2       32.02       30.89     18.26 o 
   7  -5   2      330.30      294.38     41.04 o 
   8  -5   2      211.70      240.98     41.32 o 
   9  -5   2      226.05      143.87     37.44 o 
  10  -5   2        1.39        6.18     13.37 o 
 -10  -4   2      214.17      219.63     25.07 o 
  -9  -4   2      210.14      175.28     22.83 o 
  -8  -4   2      195.40      170.92     20.23 o 
  -7  -4   2     1142.80     1211.06     43.48 o 
  -6  -4   2     1490.53     1522.56     45.03 o 
  -5  -4   2       89.43       80.29     10.06 o 
  -4  -4   2     1725.63     1799.67     34.56 o 
  -3  -4   2     1004.49     1011.50     24.10 o 
  -2  -4   2     2714.29     2452.27     37.34 o 
  -1  -4   2      281.22      232.77     13.26 o 
   0  -4   2     6498.50     6325.70    117.95 o 
   1  -4   2      509.80      476.70     28.13 o 
   2  -4   2      861.06      822.45     36.70 o 
   3  -4   2     1461.09     1584.40     52.20 o 
   4  -4   2     3346.66     3270.65     59.96 o 
   5  -4   2      142.32      136.08     13.80 o 
   6  -4   2     2532.02     2432.95     88.72 o 
   7  -4   2     1355.00     1306.62     70.09 o 
   8  -4   2        2.16        8.58     17.25 o 
   9  -4   2       42.69       46.85     21.76 o 
  10  -4   2       47.24       74.52     26.84 o 
 -11  -3   2      206.92      260.37     25.54 o 
 -10  -3   2       79.71       51.80     16.19 o 
  -9  -3   2       72.57       62.70     16.88 o 
  -8  -3   2      475.60      496.32     30.97 o 
  -7  -3   2     1529.43     1686.02     50.23 o 
  -6  -3   2      261.57      250.61     20.33 o 
  -5  -3   2     1269.17     1263.42     36.45 o 
  -4  -3   2     2570.76     2653.36     39.71 o 
  -3  -3   2     1243.32     1150.50     23.03 o 
  -2  -3   2      338.14      312.20     11.28 o 
  -1  -3   2     2882.38     2812.92     36.03 o 
   0  -3   2     1743.11     1501.91     30.94 o 
   1  -3   2     1304.73     1260.51     39.29 o 
   2  -3   2     3090.97     3185.58     68.25 o 
   3  -3   2    11405.38    11911.67    174.39 o 
   4  -3   2     3399.46     3499.62     57.22 o 
   5  -3   2     2513.00     2570.39     49.23 o 
   6  -3   2     3093.26     3142.24     97.57 o 
   7  -3   2      173.18      173.38     30.89 o 
   8  -3   2        7.55        3.97     16.69 o 
   9  -3   2      134.00      187.03     35.69 o 
  10  -3   2      125.37      165.73     36.43 o 
  11  -3   2      141.03      156.50     38.92 o 
 -11  -2   2        1.41       -4.39      9.74 o 
 -10  -2   2      343.90      295.48     27.77 o 
  -9  -2   2      710.38      721.77     38.26 o 
  -8  -2   2     6748.39     6985.33    116.19 o 
  -7  -2   2      329.47      311.47     23.87 o 
  -6  -2   2     4257.15     4377.33     76.59 o 
  -5  -2   2     1779.41     1808.10    147.60 o 
  -4  -2   2      192.05      155.12     10.07 o 
  -3  -2   2       53.64       41.90      4.98 o 
  -2  -2   2      837.53      869.91     15.59 o 
  -1  -2   2     3717.00     3585.67     32.00 o 
   0  -2   2     1756.09     1779.73     43.44 o 
   1  -2   2     6583.70     7074.09    107.53 o 
   2  -2   2     4610.36     4808.44     81.62 o 
   3  -2   2     1077.54      912.00     37.72 o 
   4  -2   2     4108.93     4248.69     48.21 o 
   5  -2   2     7703.04     7918.06     97.21 o 
   6  -2   2      278.90      244.58     29.97 o 
   7  -2   2      186.11      175.41     28.96 o 
   8  -2   2      440.53      376.27     39.38 o 
   9  -2   2      114.57      107.16     27.94 o 
  10  -2   2      297.46      185.37     36.80 o 
  11  -2   2        1.00      -17.52     17.52 o 
 -11  -1   2      104.66      100.80     18.96 o 
 -10  -1   2       37.01       41.47     14.33 o 
  -9  -1   2     1043.38     1054.76     65.39 o 
  -8  -1   2     1335.25     1382.61     69.26 o 
  -7  -1   2     1855.70     1982.90     76.64 o 
  -6  -1   2     3507.06     3590.53     98.03 o 
  -5  -1   2        7.71        8.21     10.42 o 
  -4  -1   2       48.63       20.29     10.33 o 
  -3  -1   2        8.35       13.56      7.10 o 
  -2  -1   2     2927.85     2870.32     37.65 o 
  -1  -1   2     2989.86     3121.71     38.77 o 
   0  -1   2     3470.81     3439.99     41.54 o 
   1  -1   2     3071.30     3098.06     55.61 o 
   2  -1   2     9559.51    10296.56    141.10 o 
   3  -1   2     1560.19     1553.92     28.89 o 
   4  -1   2    17710.60    18199.96    191.69 o 
   5  -1   2      965.35     1020.28     27.90 o 
   6  -1   2      266.17      197.45     25.36 o 
   7  -1   2       64.32       55.33     18.44 o 
   8  -1   2       56.83       17.89     16.42 o 
   9  -1   2      128.96      162.22     31.63 o 
  10  -1   2       31.46       15.22     17.06 o 
  11  -1   2        2.37       -8.39     16.05 o 
 -11   0   2       15.04       22.69     19.83 o 
 -10   0   2      732.94      599.08     54.14 o 
  -9   0   2      331.69      228.90     36.89 o 
  -8   0   2     3355.94     3689.40    115.65 o 
  -7   0   2     1881.64     1854.06     75.44 o 
  -6   0   2       62.02       64.19     17.89 o 
  -5   0   2      210.38      212.67     23.98 o 
  -4   0   2      360.90      395.09     26.84 o 
  -3   0   2      354.96      315.87     10.80 o 
  -2   0   2      100.09      118.34      7.38 o 
  -1   0   2     1514.48     1445.64     22.95 o 
   0   0   2     1623.00     1566.16     18.41 o 
   1   0   2     8015.23     8318.18     83.73 o 
   2   0   2      577.98      524.77     14.02 o 
   3   0   2    10760.16    10930.15    107.85 o 
   4   0   2     2893.80     2858.35     48.92 o 
   5   0   2     3486.32     3492.99     50.90 o 
   6   0   2      670.24      632.28     37.44 o 
   7   0   2       92.44      100.71     19.64 o 
   8   0   2       31.18       45.86     13.64 o 
   9   0   2       29.70       19.03     12.50 o 
  10   0   2       14.55       30.62     20.57 o 
  11   0   2        0.88      -15.77     15.77 o 
 -10   1   2      181.93      201.42     35.23 o 
  -9   1   2     1013.88      991.22     65.94 o 
  -8   1   2     2963.59     2849.34    102.18 o 
  -7   1   2        2.73       -7.47     11.71 o 
  -6   1   2     1391.00     1404.10     61.14 o 
  -5   1   2      485.51      510.00     33.75 o 
  -4   1   2      160.57      154.23     25.32 o 
  -3   1   2     1485.65     1477.55     27.51 o 
  -2   1   2      112.08       76.55      7.21 o 
  -1   1   2        2.06        1.67      2.71 o 
   0   1   2     3658.40     3670.04     35.66 o 
   1   1   2        2.99        0.66      2.75 o 
   2   1   2    18956.95    19212.84    141.93 o 
   3   1   2    15725.78    17173.27    132.77 o 
   4   1   2     5154.14     5253.78     56.68 o 
   5   1   2     2678.36     2691.16     39.37 o 
   6   1   2       22.22       28.08     13.05 o 
   7   1   2      108.26       61.73     13.76 o 
   8   1   2      736.30      676.60     34.63 o 
   9   1   2       28.70       50.35     24.25 o 
  10   1   2        0.34      -15.68     15.68 o 
 -10   2   2      317.79      256.57     41.50 o 
  -9   2   2     1779.13     1770.04     87.43 o 
  -8   2   2       91.32       87.52     26.56 o 
  -7   2   2      880.94      898.90     54.04 o 
  -6   2   2      117.83      123.86     24.35 o 
  -5   2   2      761.67      725.58     21.47 o 
  -4   2   2      710.78      630.68     20.31 o 
  -3   2   2     3204.37     3405.62     51.19 o 
  -2   2   2      142.83      150.26     10.43 o 
  -1   2   2      678.57      695.89     18.17 o 
   0   2   2      160.86      179.85      7.15 o 
   1   2   2     6188.25     6010.74     76.45 o 
   2   2   2     6276.52     6317.73     80.88 o 
   3   2   2       19.03       44.30      5.64 o 
   4   2   2     3172.37     2829.70     39.49 o 
   5   2   2       22.23       32.06      6.09 o 
   6   2   2      705.61      658.71     28.55 o 
   7   2   2      502.58      446.41     33.48 o 
   8   2   2      354.35      266.99     38.92 o 
   9   2   2       37.05       37.72     22.32 o 
  10   2   2       46.47       23.79     20.01 o 
 -11   3   2       90.34       -6.46     14.02 o 
  -9   3   2       12.79        1.01     18.26 o 
  -8   3   2     1414.69     1419.60     74.61 o 
  -7   3   2        2.34       24.35     17.52 o 
  -6   3   2      484.50      407.90     37.81 o 
  -5   3   2      234.96      255.60     16.02 o 
  -4   3   2     1928.01     1874.92     40.87 o 
  -3   3   2      413.88      381.91     18.45 o 
  -2   3   2      267.83      302.22     15.43 o 
  -1   3   2      146.57      135.52     10.05 o 
   0   3   2     2021.18     1866.16     43.24 o 
   1   3   2     8615.22     8739.14    125.88 o 
   2   3   2      260.82      237.24     16.64 o 
   3   3   2     7861.17     8222.33     83.29 o 
   4   3   2       34.77       31.49      5.27 o 
   5   3   2     1567.33     1469.71     30.42 o 
   6   3   2      117.22      105.13     26.01 o 
   7   3   2      812.54      823.37     59.21 o 
   8   3   2        3.40      -14.29     16.23 o 
   9   3   2      121.92      114.08     32.74 o 
  10   3   2      206.15      246.42     41.50 o 
  -9   4   2      447.20      408.27     46.76 o 
  -8   4   2      677.91      636.53     54.04 o 
  -7   4   2      400.67      374.52     40.21 o 
  -6   4   2       15.40        5.99     14.76 o 
  -5   4   2     1982.02     1962.80    106.98 o 
  -4   4   2      398.50      389.76     24.62 o 
  -3   4   2      112.42      106.21     13.17 o 
  -2   4   2       74.40       50.69      9.26 o 
  -1   4   2      345.77      284.57     15.71 o 
   0   4   2     3273.84     3042.93     42.72 o 
   1   4   2       49.42       48.83     10.91 o 
   2   4   2     5922.54     5652.95     89.18 o 
   3   4   2     1056.51     1024.66     35.44 o 
   4   4   2     1224.42     1118.86     40.39 o 
   5   4   2       30.03       22.16     10.74 o 
   6   4   2      492.18      581.28     49.80 o 
   7   4   2       28.84       25.64     20.10 o 
   8   4   2      335.28      370.83     45.74 o 
   9   4   2       57.65      109.56     30.89 o 
 -10   5   2       52.09      -13.56     13.56 o 
  -9   5   2      291.00      303.69     43.90 o 
  -8   5   2      111.52      113.71     30.99 o 
  -7   5   2       63.49      103.57     28.31 o 
  -6   5   2      130.29      119.62     16.28 o 
  -5   5   2      930.88      895.01     34.54 o 
  -4   5   2      106.55      128.85     23.15 o 
  -3   5   2     1053.37     1033.11     34.95 o 
  -2   5   2      739.61      769.13     28.72 o 
  -1   5   2      566.30      473.14     23.42 o 
   0   5   2      372.65      360.50     32.83 o 
   1   5   2     3181.57     3044.65     83.32 o 
   2   5   2     1680.02     1517.99     47.17 o 
   3   5   2      124.15      114.32     20.75 o 
   4   5   2       37.95       22.64      9.95 o 
   5   5   2     1386.13     1450.06     47.91 o 
   6   5   2       46.59       62.71     25.55 o 
   7   5   2      863.75      903.05     66.77 o 
   8   5   2      298.33      295.11     43.62 o 
   9   5   2        0.35       -3.23     18.91 o 
 -10   6   2      118.68       96.47     34.31 o 
  -9   6   2        0.64       18.91     21.30 o 
  -8   6   2      110.01       82.54     28.31 o 
  -7   6   2      464.83      467.39     49.06 o 
  -6   6   2      414.76      407.30     35.60 o 
  -5   6   2     1789.27     1720.65     51.23 o 
  -4   6   2        8.18       24.63     11.11 o 
  -3   6   2      204.01      210.19     19.28 o 
  -2   6   2      568.18      553.10     26.73 o 
  -1   6   2      216.77      176.62     15.68 o 
   0   6   2      461.29      432.25     40.85 o 
   1   6   2     1108.45      984.42     42.60 o 
   2   6   2      339.66      294.57     25.51 o 
   3   6   2     2028.85     1878.88     58.14 o 
   4   6   2     2600.99     2790.93     72.44 o 
   5   6   2      731.21      739.99     38.49 o 
   6   6   2      245.22      325.73     43.35 o 
   7   6   2      544.02      533.88     55.15 o 
   8   6   2        1.85      -14.02     15.49 o 
 -10   7   2       15.07       81.25     29.23 o 
  -9   7   2        5.20        6.46     20.57 o 
  -8   7   2       57.51       51.92     25.36 o 
  -7   7   2      476.08      469.05     50.63 o 
  -6   7   2       25.26       26.08     12.61 o 
  -5   7   2     1758.42     1764.19     55.49 o 
  -4   7   2      439.87      430.58     28.99 o 
  -3   7   2      176.63      137.82     18.74 o 
  -2   7   2       29.71       27.25     10.37 o 
  -1   7   2      372.47      344.89     22.39 o 
   0   7   2     1269.16     1240.77     70.64 o 
   1   7   2        8.85       12.01     20.34 o 
   2   7   2      841.61      731.65     41.95 o 
   3   7   2       44.74       24.69     13.79 o 
   4   7   2      272.26      258.89     27.49 o 
   5   7   2      222.97      265.54     48.05 o 
   6   7   2     1050.86     1265.49     82.72 o 
   7   7   2       16.72       18.91     22.04 o 
   8   7   2       36.41       23.42     23.70 o 
  -9   8   2        7.29        4.80     20.47 o 
  -8   8   2      156.80      159.92     34.95 o 
  -7   8   2       66.04       76.82     27.57 o 
  -6   8   2      636.29      614.78     36.16 o 
  -5   8   2      108.37      117.22     19.92 o 
  -4   8   2       58.63       72.30     16.27 o 
  -3   8   2       21.59       27.10     15.17 o 
  -2   8   2       91.70       73.21     14.43 o 
  -1   8   2      622.78      632.56     54.78 o 
   0   8   2      190.87      210.18     40.12 o 
   1   8   2       12.72        9.68     20.47 o 
   2   8   2       10.50        2.50     13.56 o 
   3   8   2      634.09      593.57     50.40 o 
   4   8   2       51.78       81.69     21.28 o 
   5   8   2     1094.51     1131.57     53.62 o 
   6   8   2      165.07      198.56     44.54 o 
   7   8   2      104.40      191.18     42.88 o 
  -8   9   2        0.95      -16.88     18.17 o 
  -7   9   2      129.15      176.70     37.90 o 
  -6   9   2      136.71      130.05     22.25 o 
  -5   9   2        0.19       -9.72      9.72 o 
  -4   9   2       24.38       21.10     19.83 o 
  -3   9   2       14.57       23.16     12.68 o 
  -2   9   2      159.65      116.94     33.02 o 
  -1   9   2       86.43       85.95     29.42 o 
   0   9   2        5.41        0.46     19.55 o 
   1   9   2        0.44      -14.20     17.80 o 
   2   9   2      237.29      254.93     34.53 o 
   3   9   2        5.23        0.47     22.04 o 
   4   9   2      590.97      522.66     42.05 o 
   5   9   2       91.24       59.94     19.43 o 
   6   9   2      346.23      443.96     58.93 o 
  -7  10   2      269.30      359.95     45.19 o 
  -6  10   2       42.03       57.36     30.57 o 
  -5  10   2       63.24       85.35     19.49 o 
  -4  10   2        7.97       19.21     13.21 o 
  -3  10   2        8.91       10.97     19.18 o 
  -2  10   2      164.27      155.49     39.10 o 
  -1  10   2        2.38       16.14     25.18 o 
   0  10   2        3.31       20.01     24.25 o 
   1  10   2       61.31       85.49     30.99 o 
   2  10   2        4.40       28.04     24.81 o 
   3  10   2      315.06      415.56     39.06 o 
   4  10   2      316.74      322.12     42.51 o 
   5  10   2        9.91       15.13     16.03 o 
  -6  11   2        7.00       33.38     21.76 o 
  -5  11   2        8.99        4.89     16.42 o 
  -4  11   2       66.06      104.95     30.62 o 
  -3  11   2       35.45       17.98     19.18 o 
  -2  11   2       26.95        5.07     18.91 o 
  -1  11   2        2.04       10.70     14.85 o 
   0  11   2        1.91      -21.21     21.21 o 
   1  11   2        3.29      -21.76     21.76 o 
   2  11   2      167.50      227.33     48.79 o 
   3  11   2      337.03      376.36     52.57 o 
  -3  12   2      117.05       10.70     17.98 o 
  -2  12   2        2.56      -16.14     16.14 o 
  -1  12   2        0.22      -16.23     16.42 o 
   0  12   2       22.23       26.01     27.85 o 
   1  12   2       73.68       84.75     36.15 o 
  -3 -13   3      152.92      176.88     44.91 o 
  -2 -13   3      123.62      148.57     40.85 o 
  -1 -13   3        8.57      -20.84     27.30 o 
   0 -13   3       11.27       52.48     34.03 o 
   1 -13   3        5.59       15.22     18.54 o 
   2 -13   3       51.63       -5.99     16.69 o 
   3 -13   3       17.09        2.21     17.61 o 
   4 -13   3        0.36        8.90     16.92 o 
  -5 -12   3        4.20       22.41     23.24 o 
  -4 -12   3      214.06      274.92     52.57 o 
  -3 -12   3      235.15      339.84     55.52 o 
  -2 -12   3       32.83       73.69     32.55 o 
  -1 -12   3       22.44        2.31     25.64 o 
   0 -12   3        0.50       23.24     23.89 o 
   1 -12   3        0.27      -10.33     21.30 o 
   2 -12   3       56.56       79.31     32.28 o 
   3 -12   3       85.55      109.01     35.32 o 
   4 -12   3        1.15       -2.31     19.64 o 
   5 -12   3        4.58        1.36     16.19 o 
   6 -12   3       22.63       59.21     30.62 o 
  -6 -11   3       10.05       31.82     19.83 o 
  -5 -11   3      254.34      234.55     34.26 o 
  -4 -11   3      344.57      523.83     60.31 o 
  -3 -11   3       10.60        5.72     25.82 o 
  -2 -11   3      485.74      511.29     60.13 o 
  -1 -11   3        0.56      -20.57     21.67 o 
   0 -11   3        7.91       31.82     26.19 o 
   1 -11   3      119.06       89.27     33.38 o 
   2 -11   3       53.14      102.83     35.23 o 
   3 -11   3       18.38       34.68     23.33 o 
   4 -11   3       13.79       14.76     23.79 o 
   5 -11   3       39.03      105.33     23.27 o 
   6 -11   3       58.81       51.37     31.36 o 
   7 -11   3      136.77      255.83     45.10 o 
  -7 -10   3        1.85       17.71     18.63 o 
  -6 -10   3       58.79       51.00     26.01 o 
  -5 -10   3      533.07      586.70     41.97 o 
  -4 -10   3     1023.62     1180.73     97.53 o 
  -3 -10   3      630.96      628.69     62.71 o 
  -2 -10   3      188.51      224.66     46.67 o 
  -1 -10   3       40.20       98.96     34.58 o 
   0 -10   3      173.56      156.13     39.93 o 
   1 -10   3      735.01      812.30     67.69 o 
   2 -10   3      124.63      106.43     34.68 o 
   3 -10   3        2.06       24.53     21.95 o 
   4 -10   3      650.67      638.65     60.31 o 
   5 -10   3      245.35      283.28     32.48 o 
   6 -10   3      167.45      246.90     31.60 o 
   7 -10   3      140.29      202.80     47.86 o 
   8 -10   3      185.41      221.34     46.67 o 
  -8  -9   3        0.57       30.71     18.54 o 
  -7  -9   3       57.05       75.90     27.48 o 
  -6  -9   3      426.41      478.55     49.71 o 
  -5  -9   3        0.74        1.03      8.98 o 
  -4  -9   3       99.68      116.04     16.79 o 
  -3  -9   3        2.73        5.33     19.27 o 
  -2  -9   3      300.85      282.66     46.02 o 
  -1  -9   3        4.80       10.51     21.67 o 
   0  -9   3     1075.02     1272.50     79.40 o 
   1  -9   3      186.20      193.39     40.95 o 
   2  -9   3      131.29      159.64     36.15 o 
   3  -9   3      349.26      365.02     46.20 o 
   4  -9   3      474.55      482.51     51.18 o 
   5  -9   3       61.60       86.59     18.97 o 
   6  -9   3       46.79       36.78     16.63 o 
   7  -9   3      249.23      347.04     52.20 o 
   8  -9   3       88.55        5.07     16.88 o 
   9  -9   3       39.82       10.88     19.74 o 
  -9  -8   3       45.04       53.77     23.15 o 
  -8  -8   3       37.75       59.30     22.13 o 
  -7  -8   3      323.47      410.67     45.01 o 
  -6  -8   3       84.62       73.08     17.20 o 
  -5  -8   3      171.77      210.20     19.35 o 
  -4  -8   3     1575.87     1663.38     78.72 o 
  -3  -8   3       77.97       78.50     13.68 o 
  -2  -8   3      134.20      135.20     32.74 o 
  -1  -8   3     1208.58     1189.22     71.84 o 
   0  -8   3      806.87      856.29     60.68 o 
   1  -8   3     1072.24     1181.84     68.71 o 
   2  -8   3      509.10      627.12     53.95 o 
   3  -8   3     1119.97     1322.58     73.50 o 
   4  -8   3      665.22      669.91     55.24 o 
   5  -8   3        9.43       16.82     13.56 o 
   6  -8   3      874.27      932.48     46.23 o 
   7  -8   3       96.15       67.88     30.34 o 
   8  -8   3       63.26       -8.39     16.78 o 
   9  -8   3       18.32      -12.36     15.95 o 
  -9  -7   3       41.14       75.62     22.87 o 
  -8  -7   3      347.20      312.64     40.49 o 
  -7  -7   3      359.99      371.82     28.00 o 
  -6  -7   3      145.16      165.15     20.21 o 
  -5  -7   3      829.82      893.33     44.20 o 
  -4  -7   3       45.48       37.13     11.29 o 
  -3  -7   3      222.68      205.00     24.50 o 
  -2  -7   3     1236.17     1230.33     35.47 o 
  -1  -7   3     5706.58     6163.94    150.32 o 
   0  -7   3      419.41      447.47     40.30 o 
   1  -7   3     4229.52     4244.49    118.14 o 
   2  -7   3      398.89      399.51     37.90 o 
   3  -7   3      150.81      149.49     27.76 o 
   4  -7   3        4.17        6.82     13.10 o 
   5  -7   3      115.39       99.54     18.12 o 
   6  -7   3       68.83       80.92     17.63 o 
   7  -7   3       68.39       59.12     27.39 o 
   8  -7   3       29.27       17.06     23.33 o 
   9  -7   3      125.38       -0.18     13.93 o 
  10  -7   3        6.21      -19.27     19.27 o 
 -10  -6   3      123.52      147.65     34.03 o 
  -9  -6   3        5.20       21.49     18.72 o 
  -8  -6   3       69.73       88.70     17.99 o 
  -7  -6   3       21.27       11.47     11.15 o 
  -6  -6   3      579.37      639.69     25.91 o 
  -5  -6   3       30.14       38.13      9.04 o 
  -4  -6   3      422.88      385.86     19.49 o 
  -3  -6   3      684.04      642.69     23.76 o 
  -2  -6   3     2644.94     2513.44     46.62 o 
  -1  -6   3      147.67      117.74     15.35 o 
   0  -6   3     5284.85     5034.48    119.71 o 
   1  -6   3     1760.61     1644.53     64.46 o 
   2  -6   3      261.20      231.39     27.30 o 
   3  -6   3      151.96      112.24     22.13 o 
   4  -6   3      521.26      461.95     36.34 o 
   5  -6   3      445.46      432.96     27.27 o 
   6  -6   3       43.09       61.69     15.12 o 
   7  -6   3        3.66        5.26     18.72 o 
   8  -6   3      346.12      465.64     52.57 o 
   9  -6   3       67.49       50.72     25.36 o 
  10  -6   3      151.90       12.45     17.43 o 
 -10  -5   3        4.12        1.34     28.96 o 
  -9  -5   3        5.16       17.56     13.70 o 
  -8  -5   3        0.57        6.08     15.95 o 
  -7  -5   3      240.83      255.50     22.81 o 
  -6  -5   3      146.51      121.10     13.53 o 
  -5  -5   3      512.65      502.09     24.32 o 
  -4  -5   3       87.83      111.06     11.12 o 
  -3  -5   3     6549.15     6460.07     74.61 o 
  -2  -5   3      315.99      280.67     14.89 o 
  -1  -5   3    11555.69    11506.35    133.85 o 
   0  -5   3     5534.77     5385.76    114.82 o 
   1  -5   3      998.06      980.98     45.65 o 
   2  -5   3     1647.81     1657.35     59.21 o 
   3  -5   3       76.54       74.42     16.60 o 
   4  -5   3       11.80        9.04      9.78 o 
   5  -5   3       22.61       15.37      8.30 o 
   6  -5   3       57.77       22.32     19.00 o 
   7  -5   3       81.89      119.61     30.80 o 
   8  -5   3      241.44      313.28     44.54 o 
   9  -5   3      144.62      162.31     35.97 o 
  10  -5   3      520.93      607.20     62.25 o 
 -11  -4   3       62.27       79.96     25.36 o 
 -10  -4   3       26.65       67.63     16.27 o 
  -9  -4   3       80.89       82.39     26.74 o 
  -8  -4   3      206.79      172.02     21.23 o 
  -7  -4   3       96.02      115.51     17.90 o 
  -6  -4   3        7.28        6.38      8.22 o 
  -5  -4   3        3.44       -1.64      4.97 o 
  -4  -4   3     1318.72     1134.49     26.38 o 
  -3  -4   3      122.47       83.72      8.33 o 
  -2  -4   3    10937.11    11000.90     99.22 o 
  -1  -4   3     9066.94     9055.61    106.46 o 
   0  -4   3     3061.37     3149.34     74.98 o 
   1  -4   3     3466.29     3378.78     56.87 o 
   2  -4   3       39.19       36.36      8.08 o 
   3  -4   3       11.38       21.86      9.87 o 
   4  -4   3      733.58      665.76     34.86 o 
   5  -4   3      116.26       98.73     13.57 o 
   6  -4   3        1.71        5.53     14.85 o 
   7  -4   3        7.74       26.19     19.27 o 
   8  -4   3      300.37      343.53     42.42 o 
   9  -4   3      966.69     1096.54     72.49 o 
  10  -4   3        1.81        2.03     17.52 o 
 -11  -3   3       49.82       66.67     17.76 o 
 -10  -3   3        2.01       -3.85     11.34 o 
  -9  -3   3        3.68       13.33     11.01 o 
  -8  -3   3      396.39      384.62     27.83 o 
  -7  -3   3       53.01       42.40     12.83 o 
  -6  -3   3       43.63       46.54     11.91 o 
  -5  -3   3      725.94      715.39     20.54 o 
  -4  -3   3     1544.64     1514.05     56.25 o 
  -3  -3   3     7731.43     7706.70     73.25 o 
  -2  -3   3     6177.96     5793.17     51.21 o 
  -1  -3   3      252.33      268.05     11.54 o 
   0  -3   3     2809.07     2633.85     72.68 o 
   1  -3   3       36.49       27.48      6.26 o 
   2  -3   3      435.62      454.35     48.74 o 
   3  -3   3        6.78       24.27      6.81 o 
   4  -3   3      337.32      287.46     15.54 o 
   5  -3   3        0.05       -3.31      4.09 o 
   6  -3   3      375.72      379.96     36.52 o 
   7  -3   3       52.68       75.72     22.96 o 
   8  -3   3     2096.55     2197.04     92.59 o 
   9  -3   3      519.60      594.38     51.46 o 
  10  -3   3      568.01      605.63     54.04 o 
 -11  -2   3       85.30      104.20     21.00 o 
 -10  -2   3       13.90       20.54     14.30 o 
  -9  -2   3      226.36      200.42     23.75 o 
  -8  -2   3       61.36       48.53     15.10 o 
  -7  -2   3        1.60       -2.12     12.63 o 
  -6  -2   3      356.68      337.08     32.74 o 
  -5  -2   3      278.48      244.95     18.95 o 
  -4  -2   3     3099.11     3081.30     37.93 o 
  -3  -2   3    14876.07    15102.85    306.59 o 
  -2  -2   3      521.14      555.52     12.71 o 
  -1  -2   3    95848.93    92223.34   1044.25 o 
   0  -2   3      474.57      461.99     16.15 o 
   1  -2   3     8717.33     9187.30    137.32 o 
   2  -2   3      231.22      212.58     16.60 o 
   3  -2   3     1672.27     1656.61     45.37 o 
   4  -2   3        7.18        5.01      4.45 o 
   5  -2   3      385.08      339.46     17.28 o 
   6  -2   3      535.51      534.90     39.47 o 
   7  -2   3       17.87       26.47     15.12 o 
   8  -2   3      767.24      913.93     56.35 o 
   9  -2   3      294.99      337.17     38.83 o 
  10  -2   3      345.58      377.10     43.71 o 
 -11  -1   3       31.69       38.03     15.28 o 
 -10  -1   3        6.58        2.12     16.60 o 
  -9  -1   3      528.87      549.93     50.08 o 
  -8  -1   3      147.05      160.75     31.54 o 
  -7  -1   3       44.03       45.93     19.64 o 
  -6  -1   3        2.85        0.00     11.71 o 
  -5  -1   3     2527.99     2525.45     75.90 o 
  -4  -1   3     9336.81     9503.82    101.73 o 
  -3  -1   3      518.46      480.20     15.98 o 
  -2  -1   3     3042.93     2980.06     73.09 o 
  -1  -1   3     5724.37     6182.82     69.03 o 
   0  -1   3      419.44      401.04      9.53 o 
   1  -1   3      115.01      121.55     12.45 o 
   2  -1   3     7239.00     7223.49    114.26 o 
   3  -1   3       33.94       41.97      6.54 o 
   4  -1   3     1252.70     1269.15     57.78 o 
   5  -1   3      410.24      349.32     16.60 o 
   6  -1   3      280.12      266.71     28.40 o 
   7  -1   3      354.15      440.37     36.43 o 
   8  -1   3      275.07      283.40     32.28 o 
   9  -1   3     1082.11     1088.05     63.45 o 
  10  -1   3       71.42       17.61     21.58 o 
 -11   0   3       63.73        1.84     15.49 o 
 -10   0   3      150.72      189.61     38.00 o 
  -9   0   3      126.37      153.00     33.85 o 
  -8   0   3       12.39        7.38     17.06 o 
  -7   0   3        1.86       -5.72     13.56 o 
  -6   0   3      316.50      333.66     33.29 o 
  -5   0   3     4595.78     4763.89    110.21 o 
  -4   0   3      397.09      349.63     34.21 o 
  -3   0   3     5172.28     5164.79     65.11 o 
  -2   0   3     7818.00     7926.89     96.70 o 
  -1   0   3    17844.71    18668.37    248.08 o 
   0   0   3     3904.10     4019.53     55.46 o 
   1   0   3     8283.78     8391.93     89.91 o 
   2   0   3     1779.54     1739.19     33.62 o 
   3   0   3     2165.68     2200.29     31.97 o 
   4   0   3     1431.96     1351.83     26.18 o 
   5   0   3     1600.36     1629.92     37.97 o 
   6   0   3       53.57       53.83     11.99 o 
   7   0   3      279.75      245.47     31.45 o 
   8   0   3     1205.11     1235.85     46.35 o 
   9   0   3       61.56       69.63     27.39 o 
  10   0   3      146.62       92.13     30.16 o 
 -11   1   3       94.22        7.01     14.20 o 
 -10   1   3      373.42      408.73     48.51 o 
  -9   1   3       23.61       22.50     21.21 o 
  -8   1   3      391.78      383.83     42.05 o 
  -7   1   3      770.50      784.27     51.65 o 
  -6   1   3     1655.75     1816.34     70.55 o 
  -5   1   3       28.87       18.47      6.59 o 
  -4   1   3     4890.43     5253.18     68.37 o 
  -3   1   3     5988.24     5934.61     73.05 o 
  -2   1   3     1713.20     1638.70     31.33 o 
  -1   1   3     2221.37     2171.23     34.26 o 
   0   1   3     5665.27     5698.87     53.03 o 
   1   1   3     6900.10     6977.61     83.27 o 
   2   1   3     6561.22     7095.55     76.94 o 
   3   1   3     3991.51     3935.49     81.61 o 
   4   1   3      102.40       75.35      7.68 o 
   5   1   3      126.49      140.71     10.32 o 
   6   1   3      173.61      180.85     17.76 o 
   7   1   3      754.45      694.92     32.17 o 
   8   1   3      634.35      618.82     53.21 o 
   9   1   3      111.19       96.37     29.88 o 
  10   1   3      333.56      307.38     45.37 o 
 -10   2   3      150.86       49.25     24.99 o 
  -9   2   3      117.66      138.52     33.57 o 
  -8   2   3      540.32      550.85     48.79 o 
  -7   2   3      617.62      660.50     49.80 o 
  -6   2   3      621.37      621.49     44.27 o 
  -5   2   3      639.48      600.04     21.98 o 
  -4   2   3     4283.89     4326.70     63.93 o 
  -3   2   3       50.81       40.56      7.62 o 
  -2   2   3      754.76      714.53     21.56 o 
  -1   2   3     1157.75     1061.26     23.99 o 
   0   2   3     3985.92     3820.23     41.44 o 
   1   2   3      694.65      595.19     22.23 o 
   2   2   3     7226.64     7177.27    123.49 o 
   3   2   3      326.17      304.61     10.83 o 
   4   2   3      126.53      119.96     12.83 o 
   5   2   3       80.16       73.00     10.44 o 
   6   2   3      650.41      697.58     50.72 o 
   7   2   3      535.49      573.91     50.17 o 
   8   2   3       40.70       22.23     20.57 o 
   9   2   3       52.82       38.64     23.61 o 
  10   2   3       36.34       31.08     20.38 o 
 -11   3   3       81.37       24.44     17.06 o 
 -10   3   3      154.04        3.97     13.83 o 
  -9   3   3       97.68      143.59     34.77 o 
  -8   3   3      457.41      369.35     43.99 o 
  -7   3   3      225.43      236.65     35.60 o 
  -6   3   3       67.43       74.33     22.23 o 
  -5   3   3     1592.28     1613.05     53.40 o 
  -4   3   3      127.50      137.19     13.32 o 
  -3   3   3     1093.98      994.67     29.38 o 
  -2   3   3     1975.21     1904.85     46.80 o 
  -1   3   3    15942.66    16786.45    183.52 o 
   0   3   3     1360.32     1429.03     27.74 o 
   1   3   3    12856.08    13025.12    149.91 o 
   2   3   3     1944.60     1907.80     45.77 o 
   3   3   3      703.86      686.35     28.32 o 
   4   3   3       93.60       72.43     12.30 o 
   5   3   3        1.80        3.29      6.02 o 
   6   3   3      531.56      623.71     50.72 o 
   7   3   3      297.72      234.62     36.80 o 
   8   3   3      120.26      140.46     34.95 o 
   9   3   3       61.64       36.80     22.50 o 
  10   3   3      164.42      172.55     39.38 o 
 -11   4   3      130.82        7.29     17.34 o 
 -10   4   3      302.89      124.59     36.24 o 
  -9   4   3       43.72       62.99     28.77 o 
  -8   4   3       15.84       26.47     21.30 o 
  -7   4   3       25.29        6.09     17.52 o 
  -6   4   3       10.60        6.20     10.05 o 
  -5   4   3       11.54        9.32      7.06 o 
  -4   4   3       33.87       21.67      9.96 o 
  -3   4   3        1.66        6.58      6.05 o 
  -2   4   3     4005.88     4002.47     64.86 o 
  -1   4   3      501.66      501.91     22.87 o 
   0   4   3     5557.85     5262.28    115.38 o 
   1   4   3     2863.60     2803.58     62.14 o 
   2   4   3      801.64      772.56     32.31 o 
   3   4   3       29.60       18.59      8.97 o 
   4   4   3        6.53       -1.35      7.07 o 
   5   4   3      423.58      432.48     26.22 o 
   6   4   3      558.59      531.21     50.45 o 
   7   4   3       45.34       31.36     22.69 o 
   8   4   3        2.93        4.06     19.00 o 
   9   4   3      130.30      112.88     34.86 o 
 -10   5   3       16.36       34.49     25.08 o 
  -9   5   3        1.65       -6.46     20.84 o 
  -8   5   3       16.66       81.25     26.84 o 
  -7   5   3      202.74      178.82     35.23 o 
  -6   5   3      106.18       88.02     14.88 o 
  -5   5   3       19.10       16.74      9.86 o 
  -4   5   3       18.73       19.13      9.13 o 
  -3   5   3      494.03      436.40     26.56 o 
  -2   5   3      370.47      336.73     19.86 o 
  -1   5   3     5367.74     5475.44    137.60 o 
   0   5   3     4457.76     4387.44     57.82 o 
   1   5   3       20.26       12.71      9.52 o 
   2   5   3      717.17      670.94     54.78 o 
   3   5   3       97.73       70.87     15.32 o 
   4   5   3       30.17       21.62     10.48 o 
   5   5   3      395.69      419.73     33.98 o 
   6   5   3      174.32      139.63     34.21 o 
   7   5   3       11.93        0.00     18.91 o 
   8   5   3       23.77       30.62     24.72 o 
   9   5   3       86.97      134.92     35.60 o 
 -10   6   3        1.15       20.01     24.53 o 
  -9   6   3       11.30       40.85     25.27 o 
  -8   6   3       69.33       60.96     27.21 o 
  -7   6   3       61.94       60.31     24.35 o 
  -6   6   3       78.16       69.05     14.47 o 
  -5   6   3      890.51      807.74     36.36 o 
  -4   6   3      681.80      631.06     31.12 o 
  -3   6   3      305.36      288.43     22.23 o 
  -2   6   3     1381.64     1340.80     40.70 o 
  -1   6   3     3064.00     3031.18     73.78 o 
   0   6   3       14.93       13.95      5.76 o 
   1   6   3      886.87      749.69     39.50 o 
   2   6   3     1967.05     1971.64     61.90 o 
   3   6   3       91.17       56.29     16.03 o 
   4   6   3      951.94     1004.50     45.52 o 
   5   6   3      133.92      146.10     21.20 o 
   6   6   3       26.80        3.87     20.38 o 
   7   6   3        0.21       23.79     22.69 o 
   8   6   3       11.42        8.21     20.84 o 
  -9   7   3       43.56       58.01     27.02 o 
  -8   7   3       20.56        1.11     20.47 o 
  -7   7   3       14.37        6.46     17.52 o 
  -6   7   3       11.08       34.21     13.01 o 
  -5   7   3       79.28       71.77     23.52 o 
  -4   7   3      114.40      107.92     17.64 o 
  -3   7   3      211.36      240.45     21.61 o 
  -2   7   3     1282.15     1328.56     43.20 o 
  -1   7   3       91.66       46.94     22.04 o 
   0   7   3     1377.14     1241.88     71.75 o 
   1   7   3      284.62      278.03     28.72 o 
   2   7   3      105.55      101.47     31.17 o 
   3   7   3       21.75       16.78     13.76 o 
   4   7   3      631.30      624.09     39.69 o 
   5   7   3        6.27       14.77     13.29 o 
   6   7   3       21.76       27.48     24.44 o 
   7   7   3        3.68      -17.15     17.15 o 
  -9   8   3       44.70       72.21     26.19 o 
  -8   8   3      162.39      235.08     39.66 o 
  -7   8   3       92.29       56.53     22.41 o 
  -6   8   3       11.53        8.47     29.14 o 
  -5   8   3       13.98        3.98     10.93 o 
  -4   8   3      251.05      252.86     24.38 o 
  -3   8   3     1200.67     1272.47     46.54 o 
  -2   8   3      225.15      215.80     38.18 o 
  -1   8   3      193.60      229.18     38.64 o 
   0   8   3      434.59      379.87     46.57 o 
   1   8   3      128.08      125.88     34.68 o 
   2   8   3      204.79      237.61     30.45 o 
   3   8   3      730.15      746.28     45.66 o 
   4   8   3        0.17       -8.34     13.96 o 
   5   8   3       86.70      111.82     22.18 o 
   6   8   3       19.88       -7.01     23.24 o 
  -8   9   3       36.93       19.09     21.30 o 
  -7   9   3        5.78       17.06     18.44 o 
  -6   9   3       24.02       18.64     26.88 o 
  -5   9   3       19.80       30.92     13.75 o 
  -4   9   3       96.88      147.30     22.69 o 
  -3   9   3      166.90      162.87     36.70 o 
  -2   9   3       20.92       15.49     20.47 o 
  -1   9   3      158.22      157.24     37.44 o 
   0   9   3       64.37       32.19     25.18 o 
   1   9   3        5.09       27.48     21.12 o 
   2   9   3      346.25      452.91     55.70 o 
   3   9   3       48.91       47.93     22.69 o 
   4   9   3      189.12      218.61     32.23 o 
   5   9   3       44.67       70.18     21.97 o 
  -7  10   3       61.43       94.16     25.64 o 
  -6  10   3       33.62       71.49     20.89 o 
  -5  10   3       30.76       60.87     24.35 o 
  -4  10   3      103.35      113.16     33.02 o 
  -3  10   3       12.22       44.73     22.87 o 
  -2  10   3      141.16      130.31     35.69 o 
  -1  10   3        7.03       27.02     22.87 o 
   0  10   3       17.79       72.30     30.16 o 
   1  10   3       14.01       45.19     27.85 o 
   2  10   3      154.85      155.77     41.41 o 
   3  10   3        8.88        4.62     16.22 o 
   4  10   3      180.74      251.33     33.30 o 
  -5  11   3        6.85       77.74     30.89 o 
  -4  11   3       24.88        1.57     21.30 o 
  -3  11   3       70.00       -4.98     16.32 o 
  -2  11   3       15.97       -3.04     14.66 o 
  -1  11   3        6.92      -14.39     14.39 o 
   0  11   3       15.54       54.60     28.40 o 
   1  11   3       29.46       57.18     31.91 o 
   2  11   3      154.97      283.03     57.46 o 
  -3 -13   4       15.88       -8.67     26.10 o 
  -2 -13   4       40.73       44.82     28.04 o 
  -1 -13   4       58.66       64.37     37.35 o 
   0 -13   4        4.45       20.10     25.82 o 
   1 -13   4        0.50       -7.75     17.06 o 
   2 -13   4       62.37        0.46     19.09 o 
   3 -13   4       57.16        9.50     18.54 o 
   4 -13   4        1.08       37.81     29.23 o 
  -5 -12   4      141.25      188.04     41.50 o 
  -4 -12   4       46.70       45.19     30.43 o 
  -3 -12   4      121.95      205.29     46.94 o 
  -2 -12   4      103.38       91.02     37.81 o 
  -1 -12   4       11.98       18.26     29.88 o 
   0 -12   4        0.93        0.00     25.08 o 
   1 -12   4       65.59       69.91     35.14 o 
   2 -12   4       70.92       90.47     35.51 o 
   3 -12   4        1.40      -15.59     19.55 o 
   4 -12   4        3.62       -9.96     20.38 o 
   5 -12   4      136.41      196.71     30.19 o 
   6 -12   4        3.27      -22.13     22.13 o 
  -5 -11   4       34.63       34.80     23.84 o 
  -4 -11   4      375.20      453.00     56.35 o 
  -3 -11   4       44.57       51.37     33.20 o 
  -2 -11   4       10.96       66.86     31.17 o 
  -1 -11   4        8.84        6.18     26.10 o 
   0 -11   4       52.99       49.52     32.28 o 
   1 -11   4      392.06      437.97     54.32 o 
   2 -11   4       11.68       55.06     26.38 o 
   3 -11   4      163.62      219.77     45.01 o 
   4 -11   4       93.16       80.14     31.91 o 
   5 -11   4      141.01      152.17     39.29 o 
   6 -11   4       71.93       79.40     36.43 o 
   7 -11   4       86.25      127.64     41.96 o 
  -6 -10   4       24.95       42.70     21.49 o 
  -5 -10   4     1716.42     1813.59     53.11 o 
  -4 -10   4      254.87      302.39     29.86 o 
  -3 -10   4        6.54       -5.26     22.13 o 
  -2 -10   4        3.51        4.43     23.33 o 
  -1 -10   4       36.09       66.49     30.16 o 
   0 -10   4      162.97      133.63     38.27 o 
   1 -10   4       75.56      100.25     31.45 o 
   2 -10   4       47.04       29.51     24.99 o 
   3 -10   4      507.18      396.47     52.38 o 
   4 -10   4      168.45      173.47     39.29 o 
   5 -10   4       17.67       34.21     24.16 o 
   6 -10   4      577.47      668.83     70.14 o 
   7 -10   4       17.04      -20.93     20.93 o 
   8 -10   4      131.19       -0.37     20.20 o 
  -7  -9   4       87.98      117.68     30.25 o 
  -6  -9   4      372.73      435.15     32.21 o 
  -5  -9   4      624.63      777.90     33.51 o 
  -4  -9   4       55.18       60.02     14.06 o 
  -3  -9   4      299.17      338.57     30.81 o 
  -2  -9   4        1.09       27.02     22.23 o 
  -1  -9   4      117.21      162.22     36.70 o 
   0  -9   4      117.82       64.28     27.39 o 
   1  -9   4       17.39       34.31     21.49 o 
   2  -9   4       73.54       47.77     23.42 o 
   3  -9   4      202.67      249.74     39.93 o 
   4  -9   4      354.98      360.87     45.65 o 
   5  -9   4     1032.52     1156.76     74.42 o 
   6  -9   4      322.59      352.88     46.99 o 
   7  -9   4      136.46       -0.92     20.75 o 
   8  -9   4      112.91       -6.64     16.42 o 
  -8  -8   4        4.86       13.19     17.25 o 
  -7  -8   4      504.72      570.61     34.99 o 
  -6  -8   4     1495.36     1667.03     74.39 o 
  -5  -8   4       31.94       25.84     10.58 o 
  -4  -8   4      806.51      816.62     32.07 o 
  -3  -8   4       86.53       88.03     15.71 o 
  -2  -8   4       15.79       19.54     11.98 o 
  -1  -8   4      421.88      382.08     41.78 o 
   0  -8   4        0.16      -10.05     11.90 o 
   1  -8   4       26.86       10.70     15.31 o 
   2  -8   4       64.31       50.35     22.69 o 
   3  -8   4      146.22      126.99     28.96 o 
   4  -8   4     1108.88     1174.47     66.40 o 
   5  -8   4      956.66      971.02     63.36 o 
   6  -8   4      355.31      402.00     32.17 o 
   7  -8   4      462.24      508.80     56.90 o 
   8  -8   4       26.47      -15.40     15.40 o 
   9  -8   4        8.11      -10.05     16.69 o 
  -9  -7   4      101.93      113.99     26.56 o 
  -8  -7   4      370.60      371.89     28.69 o 
  -7  -7   4     1918.73     2066.08     61.91 o 
  -6  -7   4       25.83       47.49     16.19 o 
  -5  -7   4      947.60      939.43     32.14 o 
  -4  -7   4       39.32       45.89     10.31 o 
  -3  -7   4      113.02      109.49     13.56 o 
  -2  -7   4      645.88      546.79     29.19 o 
  -1  -7   4      129.72       93.42     21.76 o 
   0  -7   4       56.70       55.24     19.00 o 
   1  -7   4       39.09       42.24     16.69 o 
   2  -7   4        1.81       -6.27     11.25 o 
   3  -7   4     1646.65     1575.36     70.00 o 
   4  -7   4      996.11      973.42     56.72 o 
   5  -7   4      216.99      264.96     32.00 o 
   6  -7   4     2196.38     2288.34     86.78 o 
   7  -7   4       17.12       26.10     24.72 o 
   8  -7   4      172.53      155.30     38.18 o 
   9  -7   4       20.98       19.09     15.86 o 
 -10  -6   4       51.05       70.18     19.55 o 
  -9  -6   4       90.80      149.86     22.64 o 
  -8  -6   4     1307.53     1455.34     52.87 o 
  -7  -6   4      107.16      101.65     17.11 o 
  -6  -6   4      664.90      648.27     26.46 o 
  -5  -6   4      102.98       96.48     12.64 o 
  -4  -6   4      170.93      186.61     14.15 o 
  -3  -6   4       81.77       81.96     10.76 o 
  -2  -6   4     2273.75     2217.67     52.85 o 
  -1  -6   4      145.00      107.57     15.07 o 
   0  -6   4      707.45      631.73     40.12 o 
   1  -6   4        0.63        7.19     10.79 o 
   2  -6   4     2465.08     2468.27     80.42 o 
   3  -6   4     4266.17     4445.82    112.97 o 
   4  -6   4      242.81      284.05     30.80 o 
   5  -6   4     2563.95     2753.33     88.35 o 
   6  -6   4      147.40      145.35     19.92 o 
   7  -6   4      315.51      264.22     43.71 o 
   8  -6   4        0.02       -3.32     20.57 o 
   9  -6   4      300.69      261.55     43.90 o 
  10  -6   4        3.10       23.52     25.55 o 
 -10  -5   4       34.20       65.95     16.15 o 
  -9  -5   4      579.09      663.12     37.61 o 
  -8  -5   4      301.23      317.12     26.70 o 
  -7  -5   4      803.09      876.31     37.45 o 
  -6  -5   4     1085.58     1100.50     32.69 o 
  -5  -5   4     2333.68     2306.66     43.31 o 
  -4  -5   4      135.15      127.12     11.37 o 
  -3  -5   4     2780.51     2699.30     43.50 o 
  -2  -5   4     1538.83     1391.49     30.80 o 
  -1  -5   4        4.23       12.79      7.01 o 
   0  -5   4      355.47      303.32     27.11 o 
   1  -5   4     1544.94     1419.61     94.25 o 
   2  -5   4     2933.28     2866.75     63.03 o 
   3  -5   4      998.49     1007.73     47.50 o 
   4  -5   4     4113.78     4184.73    103.57 o 
   5  -5   4      969.08      971.09     37.49 o 
   6  -5   4      753.94      748.95     56.35 o 
   7  -5   4       39.50       29.70     21.40 o 
   8  -5   4      559.36      618.17     56.72 o 
   9  -5   4      119.12      157.70     37.17 o 
  10  -5   4      121.06      105.60     34.68 o 
 -11  -4   4       36.96       52.20     24.72 o 
 -10  -4   4      340.22      443.18     65.25 o 
  -9  -4   4      247.38      244.73     55.61 o 
  -8  -4   4      394.73      350.55     26.54 o 
  -7  -4   4     1637.81     1640.07     49.75 o 
  -6  -4   4      181.35      169.75     12.91 o 
  -5  -4   4      261.25      254.62     15.85 o 
  -4  -4   4     1409.63     1353.56     28.35 o 
  -3  -4   4     2160.92     2079.31     34.01 o 
  -2  -4   4      220.77      192.55     10.88 o 
  -1  -4   4      801.20      727.82     20.98 o 
   0  -4   4     1175.27     1084.24     25.85 o 
   1  -4   4     1967.29     1807.07     41.53 o 
   2  -4   4      713.80      694.16     26.41 o 
   3  -4   4     2750.47     2744.44     54.87 o 
   4  -4   4     1481.67     1528.86     40.29 o 
   5  -4   4      486.32      490.72     20.53 o 
   6  -4   4      421.92      464.44     43.25 o 
   7  -4   4     1269.12     1321.10     72.12 o 
   8  -4   4      268.26      264.68     39.56 o 
   9  -4   4      346.99      350.36     46.20 o 
  10  -4   4      477.84      610.61     52.29 o 
 -11  -3   4      205.13      205.02     26.22 o 
 -10  -3   4      359.88      349.68     29.71 o 
  -9  -3   4        9.63        1.19     10.48 o 
  -8  -3   4      151.70      172.69     20.97 o 
  -7  -3   4       35.44       45.28     13.06 o 
  -6  -3   4     1046.19      984.47     34.83 o 
  -5  -3   4     1856.70     1870.78     33.36 o 
  -4  -3   4     7072.47     6924.12     61.48 o 
  -3  -3   4        0.28        1.17      2.57 o 
  -2  -3   4     2666.68     2592.44     33.57 o 
  -1  -3   4     1560.63     1433.49     33.06 o 
   0  -3   4     2726.70     2592.27     46.80 o 
   1  -3   4       83.16       68.52     13.10 o 
   2  -3   4     1766.97     1788.12     53.86 o 
   3  -3   4     4258.08     4420.64     92.68 o 
   4  -3   4      538.51      521.98     29.97 o 
   5  -3   4      182.16      196.15     17.70 o 
   6  -3   4     2485.58     2402.42     86.23 o 
   7  -3   4      498.35      513.78     43.99 o 
   8  -3   4      763.68      854.17     58.19 o 
   9  -3   4     1090.91     1159.53     70.37 o 
  10  -3   4      232.72      239.87     36.34 o 
 -11  -2   4       46.82       63.22     17.42 o 
 -10  -2   4       95.70      130.95     22.35 o 
  -9  -2   4       55.22       78.15     17.44 o 
  -8  -2   4       89.63       63.08     23.42 o 
  -7  -2   4     1218.78     1208.40     63.36 o 
  -6  -2   4      234.49      224.20     29.33 o 
  -5  -2   4     3996.30     3704.73     45.45 o 
  -4  -2   4      513.98      499.39     23.47 o 
  -3  -2   4     6501.80     6655.91     82.11 o 
  -2  -2   4      498.52      395.46     25.13 o 
  -1  -2   4     3184.66     3301.86     50.47 o 
   0  -2   4      367.42      352.51     15.77 o 
   1  -2   4      744.37      640.40     29.79 o 
   2  -2   4     3411.62     3507.53     77.01 o 
   3  -2   4        6.39        9.31      6.55 o 
   4  -2   4     1164.76     1161.16     33.29 o 
   5  -2   4      355.37      317.92     18.03 o 
   6  -2   4     9071.27     9431.37    117.76 o 
   7  -2   4      427.16      413.35     36.52 o 
   8  -2   4     3183.92     3276.05    107.53 o 
   9  -2   4      111.48       92.78     26.10 o 
  10  -2   4       67.85        5.07     12.73 o 
 -11  -1   4        4.59       -4.32     10.88 o 
 -10  -1   4      279.67      332.37     43.90 o 
  -9  -1   4       56.24       80.97     26.65 o 
  -8  -1   4      275.83      225.58     35.78 o 
  -7  -1   4       10.61        5.26     14.76 o 
  -6  -1   4     4339.72     4651.75    118.78 o 
  -5  -1   4     1263.37     1294.75     30.35 o 
  -4  -1   4     8452.66     8560.81     98.80 o 
  -3  -1   4     4267.54     4087.18     58.12 o 
  -2  -1   4        4.14       -3.17      3.31 o 
  -1  -1   4      523.76      492.24     17.37 o 
   0  -1   4      250.01      228.07     12.89 o 
   1  -1   4     2747.55     2672.08     42.07 o 
   2  -1   4      141.99      119.98     15.86 o 
   3  -1   4      369.05      382.82     23.89 o 
   4  -1   4       11.53        6.01      4.76 o 
   5  -1   4     1599.13     1658.15     38.53 o 
   6  -1   4      217.43      200.46     14.84 o 
   7  -1   4     2245.48     2228.12     78.21 o 
   8  -1   4      484.52      532.02     31.89 o 
  10  -1   4      122.36       -6.55     10.70 o 
 -11   0   4        2.37       10.79     14.39 o 
 -10   0   4      100.70       73.78     27.39 o 
  -9   0   4       33.07       44.45     23.70 o 
  -8   0   4       11.23       31.54     19.18 o 
  -7   0   4     1531.20     1587.63     72.86 o 
  -6   0   4     1289.86     1347.75     62.25 o 
  -5   0   4      383.81      284.72     14.63 o 
  -4   0   4     7528.54     7788.79     92.84 o 
  -3   0   4      101.66      104.42     10.37 o 
  -2   0   4     1442.93     1472.52     31.01 o 
  -1   0   4       22.11       15.25      5.30 o 
   0   0   4      328.72      320.80     10.78 o 
   1   0   4     1611.90     1573.66     32.86 o 
   2   0   4      276.40      322.07     16.07 o 
   3   0   4      408.25      435.44     14.61 o 
   4   0   4     2267.67     2182.94     36.01 o 
   5   0   4        6.07        8.57      5.00 o 
   6   0   4     7513.95     7501.40    109.22 o 
   7   0   4     2383.02     2249.51     93.61 o 
   8   0   4      671.92      688.72     57.18 o 
  10   0   4        0.82       -4.52     11.80 o 
 -11   1   4        2.72       -3.97     14.48 o 
 -10   1   4        6.22      -11.99     17.06 o 
  -9   1   4       23.93       37.72     21.03 o 
  -8   1   4      499.22      462.13     45.84 o 
  -7   1   4      944.68      911.63     57.92 o 
  -6   1   4     1614.91     1667.86     70.00 o 
  -5   1   4     6782.33     7110.83    108.55 o 
  -4   1   4       44.27       38.93      8.12 o 
  -3   1   4     2209.25     2303.43     43.40 o 
  -2   1   4       25.33       23.00      6.59 o 
  -1   1   4       35.04       33.62      5.98 o 
   0   1   4      591.34      589.99     19.53 o 
   1   1   4       79.90       64.14     13.83 o 
   2   1   4      475.30      478.47     20.83 o 
   3   1   4     1047.31     1013.32     20.91 o 
   4   1   4      253.37      252.56     13.49 o 
   5   1   4     2918.34     2859.95     50.60 o 
   6   1   4     2623.30     2688.22     98.49 o 
   7   1   4      216.14      246.42     37.07 o 
   8   1   4     1168.04     1058.82     70.74 o 
   9   1   4       37.32       -0.28     10.05 o 
  10   1   4        1.97       -4.89     12.54 o 
 -11   2   4       23.45        9.31     15.86 o 
 -10   2   4        0.62        2.58     16.05 o 
  -9   2   4       64.38       72.95     25.45 o 
  -8   2   4      415.30      479.29     49.06 o 
  -7   2   4      218.56      253.89     36.89 o 
  -6   2   4     3894.07     4186.85    116.02 o 
  -5   2   4      539.18      578.14     24.03 o 
  -4   2   4     1563.24     1500.40     37.60 o 
  -3   2   4     1411.31     1496.19     36.04 o 
  -2   2   4       11.98        9.11      5.58 o 
  -1   2   4        0.25       -3.41      4.74 o 
   0   2   4      664.63      626.78     20.22 o 
   1   2   4       97.02       97.43     12.18 o 
   2   2   4       79.69       88.12     12.27 o 
   3   2   4      544.61      529.38     24.97 o 
   4   2   4     2657.55     2681.23     58.11 o 
   5   2   4     2181.21     2279.02     54.55 o 
   6   2   4      415.95      362.62     41.22 o 
   7   2   4     1098.41     1162.02     71.84 o 
   8   2   4        6.15       18.72     19.18 o 
   9   2   4       63.65        4.33     10.70 o 
 -11   3   4       46.76       -2.03     15.68 o 
 -10   3   4       99.73      106.24     33.85 o 
  -9   3   4        4.01        4.15     22.04 o 
  -8   3   4      122.36       80.60     28.77 o 
  -7   3   4     2496.75     2604.21     98.77 o 
  -6   3   4     1090.37     1169.45     36.44 o 
  -5   3   4     1093.15     1165.84     44.91 o 
  -4   3   4     1382.29     1390.38     38.17 o 
  -3   3   4      685.19      667.61     25.55 o 
  -2   3   4      633.38      719.39     24.83 o 
  -1   3   4     1304.53     1270.14     29.98 o 
   0   3   4       13.45        6.45      7.59 o 
   1   3   4      191.27      190.90     17.29 o 
   2   3   4       84.58       79.88     13.30 o 
   3   3   4     1214.15     1199.37     39.39 o 
   4   3   4     2268.47     2339.08     57.50 o 
   5   3   4       19.25       16.75      8.69 o 
   6   3   4     3986.03     3959.71    131.23 o 
   7   3   4      124.07       94.90     28.31 o 
   9   3   4        6.66       -1.48     11.99 o 
 -10   4   4       57.06       52.66     27.11 o 
  -9   4   4       31.05       34.77     24.44 o 
  -8   4   4      657.79      668.53     57.27 o 
  -7   4   4      499.60      461.67     47.03 o 
  -6   4   4      743.35      736.95     31.68 o 
  -5   4   4     1211.29     1271.35     40.25 o 
  -4   4   4     1125.22     1021.96     34.85 o 
  -3   4   4       49.86       36.42      9.00 o 
  -2   4   4      759.00      715.29     26.29 o 
  -1   4   4     1245.81     1249.06     31.34 o 
   0   4   4      285.92      294.92     22.81 o 
   1   4   4      890.42      845.28     35.62 o 
   2   4   4      524.20      433.10     31.03 o 
   3   4   4     1172.17     1023.71     39.99 o 
   4   4   4      522.38      430.46     27.53 o 
   5   4   4     1905.77     1914.59     96.00 o 
   6   4   4      590.01      481.41     49.34 o 
   7   4   4       76.80      103.94     31.08 o 
   8   4   4       12.25        3.23     10.61 o 
   9   4   4      241.99       58.93     26.93 o 
 -10   5   4       19.24      -19.83     19.83 o 
  -9   5   4      292.72      346.48     46.85 o 
  -8   5   4      337.25      375.63     48.23 o 
  -7   5   4      188.26      100.62     30.06 o 
  -6   5   4     1990.68     2103.13     56.32 o 
  -5   5   4      610.71      585.94     30.31 o 
  -4   5   4     1063.90     1058.60     37.85 o 
  -3   5   4      403.23      409.22     23.35 o 
  -2   5   4     1010.86      942.91     32.03 o 
  -1   5   4      408.86      424.51     19.46 o 
   0   5   4      356.92      400.31     28.54 o 
   1   5   4      231.39      190.48     22.80 o 
   2   5   4      565.94      501.95     31.85 o 
   3   5   4       17.39       -4.70      9.95 o 
   4   5   4      441.36      444.03     44.77 o 
   5   5   4      651.32      597.43     34.64 o 
   6   5   4      157.87      126.35     33.02 o 
   8   5   4       79.62       14.76     15.86 o 
 -10   6   4      250.27      283.22     45.93 o 
  -9   6   4      250.01      218.20     44.08 o 
  -8   6   4        0.91        8.39     19.18 o 
  -7   6   4      237.52      249.10     37.63 o 
  -6   6   4      186.57      153.37     27.62 o 
  -5   6   4      152.89      141.82     19.40 o 
  -4   6   4      472.65      421.26     26.93 o 
  -3   6   4      866.72      869.40     46.07 o 
  -2   6   4        8.90        0.78      7.41 o 
  -1   6   4     1968.29     2146.96     89.27 o 
   0   6   4      281.19      260.44     36.98 o 
   1   6   4       28.21       19.38     13.56 o 
   2   6   4      102.56      105.25     20.84 o 
   3   6   4      176.97      151.36     23.71 o 
   4   6   4     1095.17     1033.94     47.82 o 
   5   6   4       10.51       17.87     12.68 o 
   6   6   4       92.98       42.98     23.52 o 
   7   6   4       72.44        2.86     12.54 o 
  -9   7   4        1.02       42.70     24.53 o 
  -8   7   4       79.03       83.00     28.77 o 
  -7   7   4       26.94       24.25     20.38 o 
  -6   7   4       23.01       15.87     11.63 o 
  -5   7   4        0.05       11.09     10.14 o 
  -4   7   4      491.29      512.33     30.49 o 
  -3   7   4        6.09        1.82      8.25 o 
  -2   7   4     1475.82     1527.04     80.14 o 
  -1   7   4      158.74      191.36     36.98 o 
   0   7   4       96.79       63.36     25.45 o 
   1   7   4       80.41       81.89     41.04 o 
   2   7   4      129.42      101.78     22.33 o 
   3   7   4      627.75      620.14     40.98 o 
   4   7   4       56.13       56.03     27.07 o 
   5   7   4       38.22       21.27     14.16 o 
   6   7   4        0.88      -11.62     11.62 o 
   7   7   4      307.92      225.49     50.08 o 
  -8   8   4       81.05       76.08     27.57 o 
  -7   8   4       43.11       71.66     24.62 o 
  -6   8   4        0.79       -1.54     11.26 o 
  -5   8   4      353.54      352.43     28.16 o 
  -4   8   4      102.06      118.37     39.47 o 
  -3   8   4      526.77      613.65     56.44 o 
  -2   8   4     1242.56     1159.62     74.33 o 
  -1   8   4       16.34        1.94     17.80 o 
   0   8   4       35.63       12.27     23.33 o 
   1   8   4       21.50        5.81     19.83 o 
   2   8   4      209.08      214.66     31.95 o 
   3   8   4      159.81      102.93     23.66 o 
   4   8   4       35.36       35.49     15.16 o 
   5   8   4        9.39        9.18     11.67 o 
   6   8   4        8.83       11.53     20.57 o 
  -7   9   4        0.35       20.93     20.38 o 
  -6   9   4       77.94       62.12     18.44 o 
  -5   9   4       55.58       70.18     25.64 o 
  -4   9   4      316.67      375.44     48.23 o 
  -3   9   4      331.21      281.19     43.44 o 
  -2   9   4        8.47      -10.14     17.43 o 
  -1   9   4        1.88       -2.77     21.58 o 
   0   9   4       16.75       -7.93     20.57 o 
   1   9   4       30.10       -9.68     20.01 o 
   2   9   4      262.24      252.88     44.64 o 
   3   9   4       47.84       19.97     11.30 o 
   4   9   4       19.20       14.17     17.89 o 
   5   9   4        1.24       28.27     15.13 o 
  -5  10   4       19.92        8.85     15.12 o 
  -4  10   4      372.98      423.86     48.23 o 
  -3  10   4       37.47      -17.06     17.06 o 
  -2  10   4       61.99      -13.74     13.74 o 
  -1  10   4        7.34       10.70     13.19 o 
   0  10   4        1.10       45.37     28.87 o 
   1  10   4       64.30       78.39     35.04 o 
   2  10   4      104.40       93.88     34.68 o 
   3  10   4        1.68       17.52     22.69 o 
  -4  11   4       18.54       47.86     24.53 o 
  -3  11   4       28.94        4.33     17.71 o 
  -2  11   4       10.92        4.52     17.25 o 
  -1  11   4       14.98      -10.79     16.51 o 
   0  11   4       73.36       69.72     33.57 o 
   1  11   4       78.55       80.88     32.28 o 
   0 -14   5        7.33       10.51     30.25 o 
  -3 -13   5        0.26      -15.68     23.61 o 
  -2 -13   5        6.08       14.39     27.48 o 
  -1 -13   5       76.93       78.57     37.53 o 
   0 -13   5      182.55      294.19     58.75 o 
   2 -13   5       13.11        8.39     18.54 o 
   3 -13   5       16.74        4.80     17.52 o 
   4 -13   5        2.88      -23.24     23.24 o 
  -5 -12   5       13.86       -4.89     22.23 o 
  -4 -12   5       24.78       22.13     28.40 o 
  -3 -12   5        8.90       -6.55     24.81 o 
  -2 -12   5        7.24       -5.81     24.53 o 
  -1 -12   5      405.32      455.12     59.58 o 
   0 -12   5      464.43      507.97     61.97 o 
   1 -12   5        4.80       -5.07     24.16 o 
   2 -12   5      300.55      384.11     55.89 o 
   3 -12   5        5.23       22.78     24.53 o 
   4 -12   5        0.65       25.08     22.87 o 
   5 -12   5        8.39       -1.57     20.84 o 
   6 -12   5       71.18      114.54     37.90 o 
  -5 -11   5       38.99        8.85     29.42 o 
  -4 -11   5      194.36      364.47     52.01 o 
  -3 -11   5        0.91       -6.46     26.01 o 
  -2 -11   5      169.09      131.42     36.80 o 
  -1 -11   5      909.59     1092.39     82.45 o 
   0 -11   5       38.50       22.87     27.67 o 
   1 -11   5      243.31      265.97     46.57 o 
   2 -11   5       14.53      -17.25     19.09 o 
   3 -11   5       35.66       79.13     32.55 o 
   4 -11   5      129.33      144.51     38.09 o 
   5 -11   5       65.65       98.96     29.51 o 
   6 -11   5       22.55       29.70     28.13 o 
   7 -11   5        4.58      -26.93     26.93 o 
  -6 -10   5        3.88       -2.77     17.06 o 
  -5 -10   5      119.30      136.20     23.11 o 
  -4 -10   5      115.60      126.46     22.19 o 
  -3 -10   5       92.39       98.68     34.77 o 
  -2 -10   5     1047.84     1214.77     81.34 o 
  -1 -10   5       10.56       16.78     22.23 o 
   0 -10   5      683.50      728.75     62.80 o 
   1 -10   5      477.95      410.86     50.35 o 
   2 -10   5      805.02      717.96     62.71 o 
   3 -10   5        5.34        4.98     20.38 o 
   4 -10   5      331.99      396.10     48.42 o 
   5 -10   5       19.00       43.44     23.52 o 
   6 -10   5       79.11       60.68     30.16 o 
   7 -10   5      115.63        8.21     17.89 o 
   8 -10   5      102.56        9.96     22.69 o 
  -7  -9   5      231.77      234.43     37.17 o 
  -6  -9   5        2.07      -14.48     14.48 o 
  -5  -9   5       42.92       33.10     11.69 o 
  -4  -9   5       80.24       71.25     15.05 o 
  -3  -9   5      574.58      605.68     37.58 o 
  -2  -9   5      241.56      234.43     39.47 o 
  -1  -9   5      342.83      332.19     41.96 o 
   0  -9   5      977.44     1024.88     65.94 o 
   1  -9   5      127.81      105.69     29.23 o 
   2  -9   5       15.12       27.02     18.91 o 
   3  -9   5     1238.71     1363.80     76.55 o 
   4  -9   5      606.51      634.41     54.69 o 
   5  -9   5      256.49      206.03     38.73 o 
   6  -9   5      219.84      232.72     30.34 o 
   8  -9   5       56.20      -15.03     16.42 o 
  -8  -8   5      341.85      350.08     41.22 o 
  -7  -8   5       44.98       20.93     19.64 o 
  -6  -8   5       89.63       99.06     14.61 o 
  -5  -8   5      287.37      312.74     22.09 o 
  -4  -8   5      704.31      711.65     47.35 o 
  -3  -8   5      303.67      311.96     30.11 o 
  -2  -8   5      860.91      770.13     51.37 o 
  -1  -8   5      214.98      157.52     30.16 o 
   0  -8   5      256.06      246.14     34.03 o 
   1  -8   5      361.01      307.10     37.63 o 
   2  -8   5      674.81      703.66     51.92 o 
   3  -8   5     1089.23     1174.28     66.12 o 
   4  -8   5       32.02       54.23     21.76 o 
   5  -8   5      547.23      613.10     49.80 o 
   6  -8   5      101.89       99.60     19.34 o 
   7  -8   5       49.67       21.12     24.35 o 
   8  -8   5        7.56      -12.82     13.56 o 
   9  -8   5       93.21        7.47     19.83 o 
  -9  -7   5      524.81      616.14     54.69 o 
  -8  -7   5       63.28       63.91     23.52 o 
  -7  -7   5      162.63      163.37     20.71 o 
  -6  -7   5      328.94      366.50     21.66 o 
  -5  -7   5      353.74      354.14     20.52 o 
  -4  -7   5      155.06      135.78     14.87 o 
  -3  -7   5      263.32      272.46     17.99 o 
  -2  -7   5     1447.16     1296.54     43.98 o 
  -1  -7   5        2.12        2.71      8.26 o 
   0  -7   5     1398.48     1259.13     61.14 o 
   1  -7   5      478.08      407.35     37.90 o 
   2  -7   5     2168.68     2207.09     83.37 o 
   3  -7   5      291.06      284.79     34.12 o 
   4  -7   5     2505.68     2766.52     95.91 o 
   5  -7   5      103.98      132.80     27.67 o 
   6  -7   5       20.88       22.96     11.53 o 
   7  -7   5        2.68       -2.77     19.83 o 
   8  -7   5      190.48      209.90     45.47 o 
   9  -7   5       37.84       17.52     20.57 o 
 -10  -6   5      273.74      278.98     41.78 o 
  -9  -6   5      176.54      162.31     33.94 o 
  -8  -6   5      311.38      385.22     43.16 o 
  -7  -6   5      744.20      839.48     38.31 o 
  -6  -6   5      119.81      128.89     15.10 o 
  -5  -6   5        0.05        3.85      6.36 o 
  -4  -6   5       71.92       92.00     11.51 o 
  -3  -6   5     1045.69      941.20     27.90 o 
  -2  -6   5      151.18      142.77     17.80 o 
  -1  -6   5      682.96      601.86     39.70 o 
   0  -6   5      573.38      482.33     36.34 o 
   1  -6   5     2197.16     2065.53     73.50 o 
   2  -6   5      376.42      425.43     35.97 o 
   3  -6   5     3336.70     3359.61     98.77 o 
   4  -6   5      843.64      869.48     50.82 o 
   5  -6   5      336.00      396.56     36.06 o 
   6  -6   5      201.80      192.51     22.95 o 
   7  -6   5        1.56        1.57     19.46 o 
   8  -6   5      249.40      259.33     43.44 o 
   9  -6   5        1.28       21.86     19.55 o 
 -10  -5   5      167.77      213.87     39.84 o 
  -9  -5   5      220.04      260.81     39.56 o 
  -8  -5   5      954.21     1133.07     45.51 o 
  -7  -5   5       74.35       58.20     14.65 o 
  -6  -5   5       18.69       15.59      6.61 o 
  -5  -5   5      356.40      322.74     16.60 o 
  -4  -5   5      667.21      676.64     21.54 o 
  -3  -5   5      328.34      319.61     19.19 o 
  -2  -5   5      318.53      274.79     15.69 o 
  -1  -5   5      106.61      114.53     12.01 o 
   0  -5   5     3884.89     3785.03     69.02 o 
   1  -5   5      673.30      639.90     28.20 o 
   2  -5   5    11123.40    11438.28    143.64 o 
   3  -5   5     3779.31     4015.27    125.24 o 
   4  -5   5      356.79      395.60     48.46 o 
   5  -5   5      671.67      666.60     30.74 o 
   6  -5   5      154.91      170.98     34.21 o 
   7  -5   5      183.15      171.35     35.97 o 
   8  -5   5       12.83       22.13     20.66 o 
   9  -5   5        0.88       -1.20     16.69 o 
  10  -5   5       28.24        8.39     23.52 o 
 -10  -4   5      302.43      251.22     36.43 o 
  -9  -4   5     2768.09     3038.82     78.08 o 
  -8  -4   5        1.60       -2.42      9.54 o 
  -7  -4   5      326.65      371.44     24.64 o 
  -6  -4   5       17.61       13.83      7.20 o 
  -5  -4   5       68.72       75.74      8.57 o 
  -4  -4   5      428.61      386.06     13.11 o 
  -3  -4   5        7.77        3.16      3.20 o 
  -2  -4   5       69.61       68.19      9.09 o 
  -1  -4   5      571.42      399.34     20.63 o 
   0  -4   5     3220.33     2984.79     57.04 o 
   1  -4   5     5394.69     5020.27    108.27 o 
   2  -4   5     3308.62     3024.19     80.97 o 
   3  -4   5      615.33      601.76     36.34 o 
   5  -4   5        2.17       -5.06      5.57 o 
   6  -4   5        2.30       -2.95     14.48 o 
   7  -4   5       22.38       -4.24     15.40 o 
   8  -4   5       34.62       14.02     17.89 o 
   9  -4   5       44.21       78.02     26.47 o 
  10  -4   5       23.50       59.58     17.15 o 
 -11  -3   5       29.25       29.88     21.67 o 
  -9  -3   5     1222.98     1269.20     90.84 o 
  -8  -3   5      232.84      263.62     24.11 o 
  -7  -3   5      490.24      490.86     27.68 o 
  -6  -3   5        5.99        9.20      4.67 o 
  -5  -3   5      272.58      228.50     11.70 o 
  -4  -3   5      250.48      224.45     13.20 o 
  -3  -3   5       72.28       65.59      5.77 o 
  -2  -3   5       54.30       40.04      8.41 o 
  -1  -3   5      674.07      738.30     25.51 o 
   0  -3   5     3924.46     3732.73     61.66 o 
   1  -3   5    10352.79    10092.01    166.56 o 
   2  -3   5      245.45      213.59     22.32 o 
   3  -3   5     8357.55     8632.02    152.26 o 
   4  -3   5      440.57      430.41     29.23 o 
   5  -3   5       40.35       44.84     10.28 o 
   6  -3   5      126.81      131.88     26.28 o 
   7  -3   5       15.97       -1.48     14.85 o 
   8  -3   5        0.68       21.49     16.51 o 
   9  -3   5        2.47       21.49     17.80 o 
 -10  -2   5      418.04      508.61     45.93 o 
  -9  -2   5      764.19      850.59     77.70 o 
  -8  -2   5      161.75      166.92     33.57 o 
  -7  -2   5       71.67       60.22     22.87 o 
  -6  -2   5       43.95       35.80      5.97 o 
  -5  -2   5     1215.39     1196.34     32.93 o 
  -4  -2   5      278.43      253.93     15.95 o 
  -3  -2   5     1383.42     1334.48     33.42 o 
  -2  -2   5      288.53      305.07     16.58 o 
  -1  -2   5     3856.05     3759.90     58.89 o 
   0  -2   5    14465.01    14308.58    116.65 o 
   1  -2   5      151.94      145.25     18.54 o 
   2  -2   5     4407.42     4376.83     95.73 o 
   3  -2   5     1155.14     1109.72     45.28 o 
   4  -2   5      997.62      991.49     43.16 o 
   5  -2   5      243.60      205.93     16.46 o 
   6  -2   5       76.15       77.38     12.32 o 
   7  -2   5        5.47        6.09     13.46 o 
   8  -2   5       11.40       18.63     15.49 o 
   9  -2   5        2.57       -7.47     12.45 o 
 -10  -1   5      102.35       27.94     22.87 o 
  -9  -1   5      679.43      702.47     57.73 o 
  -8  -1   5        5.70       -5.99     16.05 o 
  -7  -1   5      157.26      128.38     29.05 o 
  -6  -1   5     1040.09     1070.71     57.09 o 
  -5  -1   5      244.59      199.66     14.90 o 
  -4  -1   5        1.11       -4.80      6.41 o 
  -3  -1   5      235.63      237.36     15.21 o 
  -2  -1   5      243.83      207.13     14.55 o 
  -1  -1   5     7936.91     7634.82     91.58 o 
   0  -1   5      866.81      766.50     17.61 o 
   1  -1   5     8109.47     7909.53     93.36 o 
   2  -1   5     6587.16     6808.53     88.35 o 
   3  -1   5     2844.29     2831.52     53.95 o 
   4  -1   5      106.38       80.90      9.60 o 
   5  -1   5     1337.84     1326.46     35.52 o 
   6  -1   5        6.31        9.08      5.90 o 
   7  -1   5      804.14      796.35     57.92 o 
   8  -1   5       77.26       66.03     24.81 o 
  10  -1   5       28.52       -0.65     12.08 o 
 -11   0   5       22.51        0.09     15.03 o 
  -9   0   5        0.86      -10.33     17.06 o 
  -8   0   5      132.79      165.63     34.31 o 
  -7   0   5      224.43      190.53     33.66 o 
  -6   0   5     1525.94     1669.43     71.93 o 
  -5   0   5       66.82       57.28     16.69 o 
  -4   0   5      827.31      815.90     26.88 o 
  -3   0   5      411.01      351.01     18.06 o 
  -2   0   5     4076.33     4056.45     61.33 o 
  -1   0   5     1372.08     1341.76     33.80 o 
   0   0   5     3023.94     2939.40     38.94 o 
   1   0   5     4004.52     3819.51     60.13 o 
   2   0   5      101.54      162.20     13.98 o 
   3   0   5      528.03      473.58     16.27 o 
   4   0   5     1181.52     1095.26     26.12 o 
   5   0   5     1470.69     1499.84     61.47 o 
   6   0   5      523.75      489.43     25.83 o 
   7   0   5      681.96      593.64     51.92 o 
   8   0   5       93.60       93.51     28.77 o 
   9   0   5      108.90        3.69     11.80 o 
 -10   1   5       10.29        8.39     13.56 o 
  -9   1   5      409.48      411.96     47.68 o 
  -8   1   5      450.95      452.72     48.42 o 
  -7   1   5     1462.75     1496.97     74.06 o 
  -6   1   5        2.96        1.29     15.49 o 
  -5   1   5      672.48      659.57     26.07 o 
  -4   1   5      924.52      936.64     32.05 o 
  -3   1   5      983.96      967.63     29.46 o 
  -2   1   5     1533.62     1452.87     34.29 o 
  -1   1   5      758.12      699.91     46.20 o 
   0   1   5     6804.65     6818.59     69.01 o 
   1   1   5       84.40       76.72     11.28 o 
   2   1   5     2616.38     2449.82     67.97 o 
   3   1   5     1563.87     1492.73     41.34 o 
   4   1   5     2575.65     2577.46     57.39 o 
   5   1   5      299.70      278.35     23.79 o 
   6   1   5     1322.18     1366.68     53.90 o 
   7   1   5      159.51      102.28     29.42 o 
   8   1   5       32.89       61.79     23.61 o 
   9   1   5       34.72      -11.62     11.62 o 
 -11   2   5       32.28      -12.91     15.22 o 
 -10   2   5      183.05      190.53     41.41 o 
  -9   2   5       42.37       29.05     22.87 o 
  -8   2   5     1139.68     1293.99     75.35 o 
  -7   2   5      346.15      344.55     42.33 o 
  -6   2   5      719.35      742.19     29.46 o 
  -5   2   5      609.60      616.15     36.47 o 
  -4   2   5      447.58      503.02     24.14 o 
  -3   2   5     1422.52     1412.70     37.35 o 
  -2   2   5       12.80       13.96      6.00 o 
  -1   2   5     2828.25     2747.85     47.14 o 
   0   2   5      563.57      524.94     15.21 o 
   1   2   5     1372.99     1226.43     37.48 o 
   2   2   5      107.56      107.10     30.39 o 
   3   2   5     2876.98     2648.64     59.38 o 
   4   2   5        0.09       -6.32      6.32 o 
   5   2   5     1939.00     2042.22     54.92 o 
   6   2   5      478.55      432.44     46.30 o 
   7   2   5        3.11        7.01     17.43 o 
   8   2   5       27.00      -12.73     12.73 o 
   9   2   5       17.21       13.56     12.36 o 
 -10   3   5       15.07       36.34     22.78 o 
  -9   3   5      544.41      494.32     52.75 o 
  -8   3   5      220.36      224.56     39.38 o 
  -7   3   5       94.69       90.84     27.85 o 
  -6   3   5      791.35      891.36     54.04 o 
  -5   3   5       78.38       84.84     13.89 o 
  -4   3   5       20.01       27.94      9.17 o 
  -3   3   5        3.15        7.49      6.89 o 
  -2   3   5      225.89      179.41     14.75 o 
  -1   3   5      661.50      662.62     22.15 o 
   0   3   5      825.38      859.81     34.82 o 
   1   3   5        3.79       -0.02      7.01 o 
   2   3   5     1714.80     1665.83     48.54 o 
   3   3   5       26.47       15.69     10.24 o 
   4   3   5     2945.84     3040.91     70.04 o 
   5   3   5      451.03      513.09     30.43 o 
   6   3   5      113.24      166.92     36.52 o 
   7   3   5       24.07       18.63     19.55 o 
   8   3   5        1.34        1.01     10.61 o 
   9   3   5      116.27       -6.64     14.48 o 
 -10   4   5      149.94      150.79     38.73 o 
  -9   4   5      283.17      310.33     45.19 o 
  -8   4   5      259.68      242.46     42.70 o 
  -7   4   5      468.34      513.04     48.97 o 
  -6   4   5      215.89      204.79     20.77 o 
  -5   4   5      573.06      540.95     28.95 o 
  -4   4   5       12.68       11.29      7.84 o 
  -3   4   5      786.30      774.29     30.52 o 
  -2   4   5      865.46      873.84     33.66 o 
  -1   4   5       13.00       11.82      5.21 o 
   0   4   5        9.55        9.41      9.12 o 
   1   4   5     2231.48     2225.71     60.91 o 
   2   4   5     1523.82     1431.50     49.02 o 
   3   4   5     5699.93     5927.12    106.44 o 
   4   4   5     2072.38     2028.62    133.26 o 
   5   4   5       13.16       31.35     12.41 o 
   6   4   5      137.86      139.53     35.14 o 
   7   4   5        0.68       -5.16     15.77 o 
   8   4   5       31.94       -9.59     11.34 o 
 -10   5   5      135.47      169.41     41.68 o 
  -9   5   5       16.18       43.53     25.73 o 
  -8   5   5      506.97      533.88     53.86 o 
  -7   5   5      253.18      278.79     41.22 o 
  -6   5   5      270.12      291.56     24.29 o 
  -5   5   5       30.97       45.85     21.30 o 
  -4   5   5      216.71      233.22     36.20 o 
  -3   5   5      326.51      310.40     24.02 o 
  -2   5   5       10.66       21.17      7.45 o 
  -1   5   5       77.82       89.36     23.89 o 
   0   5   5      688.53      633.62     36.66 o 
   1   5   5     1335.89     1263.71     50.10 o 
   2   5   5       88.06      102.23     19.46 o 
   3   5   5     1891.12     1979.21     77.10 o 
   4   5   5        5.09       15.67     11.06 o 
   5   5   5      389.33      486.74     81.11 o 
   6   5   5      112.45      133.08     33.48 o 
   7   5   5        4.61       -9.96     11.71 o 
  -9   6   5      185.30      200.86     42.42 o 
  -8   6   5      141.26      212.58     41.96 o 
  -7   6   5      110.06      123.21     31.63 o 
  -6   6   5       66.52       64.90     15.10 o 
  -5   6   5        9.50        6.47      9.68 o 
  -4   6   5      161.12      139.56     18.99 o 
  -3   6   5       27.58       40.40     11.41 o 
  -2   6   5       64.27       74.61     23.98 o 
  -1   6   5       15.85       27.30     16.51 o 
   0   6   5       16.93        7.01     16.97 o 
   1   6   5       83.25       84.66     19.87 o 
   2   6   5     2257.93     2290.76     91.21 o 
   3   6   5        1.76       13.03     12.39 o 
   4   6   5      748.95      768.68     43.01 o 
   5   6   5       73.13       65.84     36.94 o 
   6   6   5       40.90       11.90     12.73 o 
   7   6   5       95.48      -12.17     15.22 o 
  -9   7   5       41.72       93.42     31.08 o 
  -8   7   5        1.36       10.70     20.57 o 
  -7   7   5        5.18       39.93     24.25 o 
  -6   7   5       14.49       20.25     11.01 o 
  -5   7   5        5.78       19.42     14.53 o 
  -4   7   5      370.04      396.75     43.81 o 
  -3   7   5        9.89        7.01     16.60 o 
  -2   7   5       25.10        4.70     17.71 o 
  -1   7   5      110.58       93.79     29.14 o 
   0   7   5      129.24       95.17     29.42 o 
   1   7   5     1590.23     1635.51     64.90 o 
   2   7   5      197.20      157.63     26.41 o 
   3   7   5      291.30      337.87     40.07 o 
   4   7   5       49.19       45.10     24.58 o 
   5   7   5      198.31      207.78     36.61 o 
   6   7   5      129.25      -10.70     13.83 o 
  -8   8   5       62.90       74.98     28.96 o 
  -7   8   5        0.26      -11.99     18.54 o 
  -6   8   5       14.39       16.96     12.56 o 
  -5   8   5       65.94       70.46     23.98 o 
  -4   8   5       65.91       95.54     28.04 o 
  -3   8   5        3.20        1.94     16.14 o 
  -2   8   5       45.58        5.99     17.34 o 
  -1   8   5        8.31      -10.14     16.78 o 
   0   8   5      467.29      524.66     55.61 o 
   1   8   5      164.83      187.58     41.04 o 
   2   8   5      124.53      178.47     78.39 o 
   3   8   5      304.54      196.25     41.59 o 
   4   8   5        3.26       15.77     12.56 o 
   5   8   5       26.54       14.07     20.24 o 
  -6   9   5      101.99      115.19     28.40 o 
  -5   9   5        1.39      -15.12     15.12 o 
  -4   9   5        0.05       -7.65     16.05 o 
  -3   9   5        1.07       11.44     20.38 o 
  -2   9   5        3.87       30.34     21.76 o 
  -1   9   5      104.40       25.08     20.57 o 
   0   9   5      217.75      274.92     45.65 o 
   1   9   5       85.93      103.75     33.94 o 
   2   9   5      296.22      287.00     47.96 o 
   3   9   5       39.87       18.88     24.62 o 
   4   9   5        3.95       -4.84     12.64 o 
  -5  10   5       12.24       -4.61     18.91 o 
  -4  10   5       86.11      100.71     32.65 o 
  -3  10   5       12.26        3.87     15.77 o 
  -2  10   5       68.31        8.12     15.95 o 
  -1  10   5       39.36       -4.61     15.49 o 
   0  10   5       36.58       46.76     33.38 o 
   1  10   5      275.29      273.53     52.94 o 
   2  10   5       35.85       54.32     29.88 o 
  -3 -13   6       26.73       64.46     30.99 o 
  -2 -13   6      109.09      148.30     43.25 o 
  -1 -13   6       18.34       -4.33     27.39 o 
   0 -13   6       11.15        5.99     29.60 o 
   1 -13   6       23.38       -1.66     17.25 o 
   2 -13   6       23.95       -8.12     18.26 o 
   3 -13   6       55.39      -15.22     16.69 o 
   4 -13   6       10.01       19.18     27.76 o 
  -5 -12   6      255.06      324.81     50.08 o 
  -4 -12   6       84.26      146.36     41.50 o 
  -3 -12   6        6.65       13.74     23.89 o 
  -2 -12   6      129.64      136.31     38.83 o 
  -1 -12   6       30.65       23.89     26.19 o 
   0 -12   6      314.75      303.97     52.38 o 
   1 -12   6      163.36      140.55     40.30 o 
   2 -12   6       54.43        5.90     24.62 o 
   3 -12   6      124.89      130.59     40.49 o 
   4 -12   6       65.28       67.97     29.70 o 
   5 -12   6       77.99       78.85     27.11 o 
  -6 -11   6        3.24       11.71     17.71 o 
  -5 -11   6       31.04       32.94     17.17 o 
  -4 -11   6      139.31      166.90     32.92 o 
  -3 -11   6      351.58      356.17     54.41 o 
  -2 -11   6        2.42       24.90     26.28 o 
  -1 -11   6      477.52      559.98     59.39 o 
   0 -11   6      327.31      320.11     48.51 o 
   1 -11   6       60.88       27.76     25.27 o 
   2 -11   6        0.07       14.57     21.95 o 
   3 -11   6      243.05      235.82     47.50 o 
   4 -11   6      122.10      181.31     40.49 o 
   5 -11   6        4.77      -14.94     18.91 o 
   6 -11   6       20.64      -17.52     23.33 o 
  -7 -10   6       15.36       58.75     24.35 o 
  -6 -10   6        2.86       -8.48     16.32 o 
  -5 -10   6       95.42      125.52     22.45 o 
  -4 -10   6      348.35      388.59     48.19 o 
  -3 -10   6      112.24      183.05     26.48 o 
  -2 -10   6      573.31      633.30     58.10 o 
  -1 -10   6      643.87      660.23     59.30 o 
   0 -10   6       22.77       19.18     20.38 o 
   1 -10   6       10.85       14.11     19.18 o 
   2 -10   6      398.38      406.80     48.05 o 
   3 -10   6      430.88      452.63     51.18 o 
   4 -10   6       21.41        5.72     19.46 o 
   5 -10   6      106.13       99.42     30.71 o 
   7 -10   6      101.26       -6.36     19.00 o 
  -8  -9   6      157.55      128.10     28.59 o 
  -7  -9   6        4.43       -3.50     16.51 o 
  -6  -9   6        1.67       17.52     18.54 o 
  -5  -9   6      314.56      361.36     48.88 o 
  -4  -9   6       73.53       73.19     39.70 o 
  -3  -9   6     1012.53     1111.89     74.29 o 
  -2  -9   6     2702.02     2716.76     74.07 o 
  -1  -9   6        0.28       20.10     19.92 o 
   0  -9   6      548.85      521.89     49.16 o 
   1  -9   6       18.78        7.10     17.71 o 
   2  -9   6        0.51      -12.73     12.73 o 
   3  -9   6      140.87      166.83     35.41 o 
   4  -9   6       14.28       16.69     18.08 o 
   5  -9   6       28.92       20.84     17.06 o 
   7  -9   6        0.99        1.29     14.66 o 
  -9  -8   6       74.63       73.32     27.02 o 
  -8  -8   6       75.05      100.80     28.04 o 
  -7  -8   6        0.77       13.37     17.43 o 
  -6  -8   6      189.49      206.55     25.36 o 
  -5  -8   6      403.65      445.19     31.74 o 
  -4  -8   6      600.23      620.12     36.21 o 
  -3  -8   6     2224.70     2315.12     64.61 o 
  -2  -8   6      186.51      175.36     22.66 o 
  -1  -8   6      776.38      780.30     53.67 o 
   0  -8   6      249.90      224.38     33.85 o 
   1  -8   6        3.83        0.46     13.93 o 
   2  -8   6       49.31       44.82     21.30 o 
   3  -8   6       23.94       43.99     20.66 o 
   4  -8   6       11.88       18.35     16.88 o 
   5  -8   6      211.26      252.51     35.51 o 
  -9  -7   6       12.00       51.28     20.10 o 
  -8  -7   6        9.00       22.96     19.18 o 
  -7  -7   6      107.28      173.66     35.41 o 
  -6  -7   6      487.85      504.74     31.55 o 
  -5  -7   6       35.78       37.97     13.10 o 
  -4  -7   6     4359.97     4385.49     76.27 o 
  -3  -7   6      723.27      686.24     60.82 o 
  -2  -7   6     2055.89     2012.96     55.90 o 
  -1  -7   6      808.24      677.57     33.71 o 
   0  -7   6       75.49       79.04     21.49 o 
   1  -7   6        5.43       20.10     15.31 o 
   2  -7   6      484.40      422.01     41.22 o 
   3  -7   6      185.33      211.84     32.46 o 
   4  -7   6        7.49       22.96     16.51 o 
   5  -7   6        9.13       11.80     13.19 o 
   6  -7   6      571.98      604.34     61.51 o 
   7  -7   6      775.03      953.41     75.90 o 
   8  -7   6       21.59       64.19     25.08 o 
   9  -7   6      296.25      390.57     58.10 o 
 -10  -6   6        2.48        6.09     20.75 o 
  -9  -6   6        2.32        8.48     19.00 o 
  -8  -6   6       52.40       67.42     25.18 o 
  -7  -6   6      161.46      165.17     34.21 o 
  -6  -6   6       22.47       16.78     10.63 o 
  -5  -6   6     1667.81     1646.01     49.67 o 
  -4  -6   6      681.45      580.83     24.91 o 
  -3  -6   6     1387.09     1283.31     42.21 o 
  -2  -6   6     1056.49      972.35     30.00 o 
  -1  -6   6      685.48      668.93     31.10 o 
   0  -6   6      103.55      103.11     16.74 o 
   1  -6   6      814.27      761.42     34.38 o 
   2  -6   6      532.87      507.20     29.61 o 
   3  -6   6        3.43        2.49      9.43 o 
   4  -6   6       57.34       51.86     13.48 o 
   5  -6   6      468.05      465.73     41.96 o 
   6  -6   6      580.78      775.60     63.27 o 
   7  -6   6       33.50       51.74     23.52 o 
   8  -6   6      504.51      575.94     58.10 o 
   9  -6   6       11.99       12.54     17.71 o 
 -10  -5   6       57.94       82.26     28.87 o 
  -9  -5   6        0.75        9.41     18.44 o 
  -8  -5   6       31.63       28.59     21.21 o 
  -7  -5   6      148.20      121.09     29.88 o 
  -6  -5   6     1421.06     1534.39     66.31 o 
  -5  -5   6     1864.61     1788.90     36.52 o 
  -4  -5   6     1468.10     1379.43     26.80 o 
  -3  -5   6     2032.08     1808.66     38.67 o 
  -2  -5   6      144.11      132.26     14.61 o 
  -1  -5   6      291.26      288.34     26.10 o 
   0  -5   6     1378.87     1287.80     40.88 o 
   2  -5   6      127.94      135.38     24.72 o 
   3  -5   6      289.50      239.25     22.23 o 
   4  -5   6      663.69      653.66     42.98 o 
   5  -5   6     1914.34     2138.79     57.70 o 
   6  -5   6       30.68       25.73     19.27 o 
   7  -5   6     1580.26     1729.93     89.09 o 
   8  -5   6      494.61      565.33     55.52 o 
   9  -5   6      241.41      297.14     43.44 o 
 -10  -4   6       25.39       -3.50     11.90 o 
  -9  -4   6      311.02      230.93     38.18 o 
  -8  -4   6       12.38        5.99     17.71 o 
  -7  -4   6     1145.03     1205.08     68.06 o 
  -6  -4   6     1347.72     1366.09     31.92 o 
  -5  -4   6      246.38      221.55     11.28 o 
  -4  -4   6     2923.61     2822.38     36.77 o 
  -3  -4   6      369.96      345.96     24.30 o 
  -2  -4   6    11925.24    12095.78    143.04 o 
  -1  -4   6     4268.58     4213.81     72.63 o 
   0  -4   6     6934.74     6750.42     97.59 o 
   1  -4   6       33.85       47.96     15.31 o 
   2  -4   6     1302.94     1284.21     54.32 o 
   3  -4   6      356.76      342.43     30.43 o 
   4  -4   6      406.72      305.35     29.33 o 
   6  -4   6       12.50       17.43     16.42 o 
   7  -4   6     1018.65     1092.85     67.14 o 
   8  -4   6       17.02       18.91     17.98 o 
 -11  -3   6       54.35       -1.29     15.77 o 
 -10  -3   6       53.88       15.59     10.51 o 
  -9  -3   6        1.07        6.36     18.26 o 
  -8  -3   6       55.71      123.12     30.71 o 
  -7  -3   6      509.53      506.10     39.79 o 
  -6  -3   6      142.11      155.79     10.00 o 
  -5  -3   6     2389.01     2538.42     49.64 o 
  -4  -3   6       43.83       49.50      8.70 o 
  -3  -3   6      720.25      707.54     45.70 o 
  -2  -3   6       89.52      110.79     13.76 o 
  -1  -3   6     1975.84     1924.89     55.98 o 
   0  -3   6      299.99      266.21     10.82 o 
   1  -3   6     3665.25     3584.54     90.38 o 
   2  -3   6      883.24      942.98     45.19 o 
   3  -3   6      154.68      119.24     20.47 o 
   4  -3   6      177.24      176.79     22.59 o 
   5  -3   6      197.23      211.62     18.89 o 
   6  -3   6      481.17      531.47     27.20 o 
   7  -3   6       34.40       45.19     19.64 o 
   9  -3   6       88.07        4.06     12.54 o 
 -11  -2   6       13.89        0.46     15.40 o 
 -10  -2   6       65.75       -9.96     10.24 o 
  -9  -2   6      248.59      266.71     40.58 o 
  -8  -2   6      342.84      327.39     41.32 o 
  -7  -2   6        1.55       -2.95     15.59 o 
  -6  -2   6     1411.78     1510.53     69.81 o 
  -5  -2   6      137.80      107.35     13.55 o 
  -4  -2   6      984.27      942.50     31.08 o 
  -3  -2   6       81.49       71.95     11.12 o 
  -2  -2   6    16441.73    16621.24    173.85 o 
  -1  -2   6     1783.05     1665.95     40.01 o 
   0  -2   6     6485.08     6354.98     65.50 o 
   1  -2   6     3264.04     3044.00     51.13 o 
   2  -2   6        1.22        1.31      8.90 o 
   3  -2   6       15.61       11.08      6.72 o 
   4  -2   6      730.16      710.80     29.73 o 
   5  -2   6      241.44      239.83     21.49 o 
   6  -2   6        6.85        1.01      5.65 o 
   7  -2   6      268.90      219.95     36.06 o 
   8  -2   6       61.76       66.31     25.45 o 
 -11  -1   6      117.85      -15.49     15.49 o 
 -10  -1   6      111.48        2.67     10.05 o 
  -9  -1   6       27.06       52.38     22.59 o 
  -8  -1   6        1.09       16.14     19.09 o 
  -7  -1   6      340.44      343.62     39.84 o 
  -6  -1   6       12.17      -12.45     12.45 o 
  -5  -1   6     1130.15     1151.00     54.09 o 
  -4  -1   6      192.72      178.06     15.36 o 
  -3  -1   6     3971.60     3844.47     64.52 o 
  -2  -1   6     1917.10     1838.26     41.85 o 
  -1  -1   6     3052.23     2874.47     52.83 o 
   0  -1   6     5762.79     5571.02     63.04 o 
   1  -1   6      472.64      479.21     20.32 o 
   2  -1   6       43.06       34.26     11.07 o 
   3  -1   6       46.54       50.45     10.61 o 
   4  -1   6      709.24      667.06     22.36 o 
   5  -1   6     1126.00     1132.55     32.01 o 
   6  -1   6       71.59       85.55     14.37 o 
   7  -1   6       13.83       16.05     17.98 o 
   8  -1   6      377.45      364.19     45.84 o 
   9  -1   6       97.65      -10.42     10.42 o 
 -11   0   6      137.26       -8.12     14.85 o 
 -10   0   6       24.28        0.83     10.05 o 
  -9   0   6        1.49       -7.56     18.91 o 
  -8   0   6      139.10      103.84     30.06 o 
  -7   0   6      436.29      410.86     44.36 o 
  -6   0   6      136.76      143.77     15.37 o 
  -5   0   6      387.96      364.10     25.41 o 
  -4   0   6     1710.07     1629.77     41.39 o 
  -3   0   6     1572.42     1546.54     39.42 o 
  -2   0   6     2101.59     2056.94     44.41 o 
  -1   0   6     6124.45     6287.85     84.53 o 
   0   0   6       80.25       85.20      8.04 o 
   1   0   6     1221.89     1203.66     45.84 o 
   2   0   6       70.89       74.51     12.00 o 
   3   0   6        0.88       -0.84      3.90 o 
   4   0   6      708.86      688.97     30.20 o 
   5   0   6       21.40       20.02      8.91 o 
   6   0   6        4.43       -6.41      6.41 o 
   7   0   6      426.52      379.68     45.01 o 
   8   0   6        5.64        2.58     16.05 o 
 -11   1   6        1.01       -4.15     15.03 o 
 -10   1   6        7.71       23.52     23.70 o 
  -9   1   6      101.66       89.92     31.72 o 
  -8   1   6      112.71      102.83     30.89 o 
  -7   1   6        0.69       -9.13     17.43 o 
  -6   1   6       33.63       32.53     10.09 o 
  -5   1   6      515.01      565.79     26.91 o 
  -4   1   6     1747.88     1777.55     91.21 o 
  -3   1   6     2046.29     2021.56     46.10 o 
  -2   1   6    12647.99    13057.12    144.27 o 
  -1   1   6       99.03      102.93     11.12 o 
   0   1   6     4289.28     4446.41     55.50 o 
   1   1   6       91.45       81.54     12.88 o 
   2   1   6      239.21      217.35     18.04 o 
   3   1   6      275.71      265.68     20.56 o 
   4   1   6      318.41      262.04     21.40 o 
   5   1   6      143.79      125.47     17.37 o 
   6   1   6       22.09       15.40     17.25 o 
   7   1   6      163.57      190.16     38.36 o 
 -10   2   6        0.06       20.75     24.07 o 
  -9   2   6       12.54       48.69     27.21 o 
  -8   2   6      152.70       97.66     29.33 o 
  -7   2   6      146.56      118.69     30.34 o 
  -6   2   6      262.75      255.09     20.33 o 
  -5   2   6      529.84      546.51     27.19 o 
  -4   2   6      165.84      155.53     33.80 o 
  -3   2   6     6008.81     6256.18     91.68 o 
  -2   2   6     1937.12     2004.94     44.90 o 
  -1   2   6     1523.37     1468.72     35.36 o 
   0   2   6      845.92      782.81     20.45 o 
   1   2   6      178.56      141.03     16.63 o 
   2   2   6      577.39      546.57     53.86 o 
   3   2   6      840.53      868.62     36.29 o 
   4   2   6       68.55       53.72     14.01 o 
   5   2   6      179.62      159.75     22.55 o 
   6   2   6       25.54       36.15     21.58 o 
   7   2   6      182.49      218.94     37.17 o 
 -10   3   6        3.99      -19.00     19.00 o 
  -9   3   6       17.95       23.52     22.13 o 
  -8   3   6        0.44       -6.64     18.54 o 
  -7   3   6       57.89       53.40     24.44 o 
  -6   3   6      342.47      371.16     24.99 o 
  -5   3   6       34.83       34.85     11.21 o 
  -4   3   6     1417.50     1441.82     43.65 o 
  -3   3   6     1428.36     1498.83     42.18 o 
  -2   3   6     2079.77     2215.95     48.90 o 
  -1   3   6     1336.65     1270.83     41.32 o 
   0   3   6       66.39       57.90     14.15 o 
   1   3   6       14.40        6.95      9.68 o 
   2   3   6      680.21      730.89     37.77 o 
   3   3   6      152.84      152.91     20.83 o 
   4   3   6       85.79       94.52     17.75 o 
   5   3   6      203.73      162.10     22.23 o 
   6   3   6       95.66       97.30     28.50 o 
   8   3   6        1.09       12.27     14.76 o 
 -10   4   6       18.88       26.19     23.15 o 
  -9   4   6      203.42      230.28     44.91 o 
  -8   4   6        6.76       24.16     23.24 o 
  -7   4   6       17.46       22.23     19.74 o 
  -6   4   6      798.68      777.59     36.40 o 
  -5   4   6     1229.32     1314.42     45.39 o 
  -4   4   6      877.77      870.28     36.03 o 
  -3   4   6      537.34      473.13     46.25 o 
  -2   4   6     1581.33     1708.03     43.75 o 
  -1   4   6       14.22        2.86     13.19 o 
   0   4   6       44.13       49.38     22.92 o 
   1   4   6     3564.32     3698.68    106.29 o 
   2   4   6        6.47        4.83     10.52 o 
   3   4   6      572.57      606.74     35.73 o 
   4   4   6       76.46       85.69     19.41 o 
   5   4   6        5.84       -4.55     19.55 o 
   6   4   6      357.83      318.26     44.54 o 
   7   4   6       74.54        6.09     13.83 o 
  -9   5   6       34.44       39.10     22.13 o 
  -8   5   6       26.97       51.09     25.18 o 
  -7   5   6       11.38       15.68     20.38 o 
  -6   5   6      771.92      852.50     39.64 o 
  -5   5   6      890.56     1026.11     80.65 o 
  -4   5   6        1.98       23.58     13.10 o 
  -3   5   6      736.74      768.73     33.47 o 
  -2   5   6       62.07       56.90     21.12 o 
  -1   5   6      339.22      331.27     38.64 o 
   0   5   6       99.15      162.22     33.02 o 
   1   5   6      851.73      889.52     44.26 o 
   2   5   6       37.32       51.63     16.29 o 
   3   5   6      831.71      873.05     45.16 o 
   4   5   6       41.40       31.72     14.05 o 
   5   5   6      126.21      126.01     21.26 o 
   6   5   6      108.38       17.61     10.88 o 
   7   5   6      115.02       -0.37     14.48 o 
  -9   6   6       45.85       38.92     24.25 o 
  -8   6   6       36.09       49.71     23.70 o 
  -7   6   6       85.86      127.73     32.55 o 
  -6   6   6      184.93      205.77     23.18 o 
  -5   6   6        7.66       14.13     10.47 o 
  -4   6   6      666.97      702.28     54.41 o 
  -3   6   6      145.69      110.76     29.88 o 
  -2   6   6       24.65       32.28     19.46 o 
  -1   6   6        8.49       11.34     17.06 o 
   0   6   6      873.98      853.25     63.54 o 
   1   6   6      273.37      247.01     29.19 o 
   2   6   6      939.91     1038.24     51.35 o 
   3   6   6       43.38       34.07     15.60 o 
   4   6   6       17.70       15.91     12.93 o 
   5   6   6      103.61       56.34     54.09 o 
   6   6   6       25.42       16.97     15.86 o 
  -8   7   6       76.83       88.63     29.88 o 
  -7   7   6       43.04      105.87     26.84 o 
  -6   7   6       23.97       44.42     14.28 o 
  -5   7   6       54.17       74.70     24.62 o 
  -4   7   6      191.68      170.24     36.06 o 
  -3   7   6       16.10       24.99     20.47 o 
  -2   7   6       18.49       32.74     23.06 o 
  -1   7   6      532.99      494.87     51.92 o 
   0   7   6       11.09       22.87     22.78 o 
   1   7   6      518.72      611.26     57.92 o 
   2   7   6      285.35      229.09     30.33 o 
   3   7   6        9.77       20.34     15.44 o 
   4   7   6       26.83        6.95      9.29 o 
   5   7   6        9.54       34.45     16.28 o 
  -6   8   6       11.94       25.82     19.18 o 
  -5   8   6      109.66      135.85     31.36 o 
  -4   8   6        0.94        5.63     17.34 o 
  -3   8   6        0.82      -16.23     16.23 o 
  -2   8   6      112.82      127.27     33.94 o 
  -1   8   6       88.42       64.56     27.39 o 
   0   8   6      108.03      114.73     35.14 o 
   1   8   6      452.13      463.15     55.89 o 
   2   8   6       21.46       -1.12     11.89 o 
   3   8   6        9.98       -0.82     11.78 o 
   4   8   6        0.61        0.01     11.09 o 
  -5   9   6        8.87       31.45     21.30 o 
  -4   9   6        5.29        8.39     17.61 o 
  -3   9   6       32.22        0.74     13.93 o 
  -2   9   6       52.96        3.69     13.74 o 
  -1   9   6       71.69       -5.53     15.68 o 
   0   9   6      177.23      174.49     42.98 o 
   1   9   6       12.04       14.02     24.99 o 
   2   9   6       14.96      -19.18     19.18 o 
  -3  10   6       16.17      -12.91     16.97 o 
  -2  10   6       10.15       -6.09     16.60 o 
  -3 -13   7       27.89       -6.82     23.79 o 
  -2 -13   7        8.78       19.55     25.55 o 
  -1 -13   7        9.91       15.40     28.59 o 
   0 -13   7        0.68       31.72     30.89 o 
   1 -13   7       61.01      -16.14     16.14 o 
   2 -13   7       33.62       -9.78     17.06 o 
   3 -13   7      144.97       -0.28     21.21 o 
  -5 -12   7        2.25        5.94     15.17 o 
  -4 -12   7        8.59       82.17     29.97 o 
  -3 -12   7       20.11       25.36     26.10 o 
  -2 -12   7       27.33       44.27     29.51 o 
  -1 -12   7       12.08       14.39     23.24 o 
   0 -12   7       23.71       -9.22     25.08 o 
   1 -12   7        2.48       -7.84     20.38 o 
   2 -12   7       25.83      -10.24     22.23 o 
   4 -12   7       19.81       17.98     19.74 o 
   5 -12   7      114.74      139.81     40.85 o 
  -6 -11   7       76.19       65.57     20.75 o 
  -5 -11   7       37.83       41.01     17.28 o 
  -4 -11   7       12.09       -0.55     14.23 o 
  -3 -11   7       86.62       94.25     34.03 o 
  -2 -11   7       27.86       27.39     26.28 o 
  -1 -11   7       16.90       10.51     22.23 o 
   0 -11   7       21.51       32.92     25.91 o 
   1 -11   7      207.17      158.35     37.72 o 
   2 -11   7      343.00      444.15     53.03 o 
   3 -11   7        0.82       -7.47     16.69 o 
   4 -11   7      210.54      264.77     42.88 o 
   5 -11   7      112.61       89.55     27.94 o 
  -7 -10   7      157.77      177.99     30.62 o 
  -6 -10   7       44.20       39.19     23.24 o 
  -5 -10   7       51.69       79.96     18.29 o 
  -4 -10   7       27.45       38.46     16.20 o 
  -3 -10   7       86.78       96.98     21.05 o 
  -2 -10   7        0.70       12.27     18.91 o 
  -1 -10   7       22.41       25.55     21.86 o 
   0 -10   7      239.28      262.84     40.95 o 
   1 -10   7      434.37      495.52     52.20 o 
   2 -10   7      438.88      454.75     51.83 o 
   3 -10   7      230.88      237.11     43.25 o 
   4 -10   7      319.87      320.66     46.02 o 
   5 -10   7       31.50       53.21     22.04 o 
  -8  -9   7      233.68      302.86     44.36 o 
  -7  -9   7        1.25        1.94     17.71 o 
  -6  -9   7       80.29      147.83     32.37 o 
  -5  -9   7      138.62      125.48     21.86 o 
  -4  -9   7      355.64      377.78     31.23 o 
  -3  -9   7        6.57       26.08     13.39 o 
  -2  -9   7        0.62       12.55     12.55 o 
  -1  -9   7       35.76       47.96     22.96 o 
   0  -9   7      676.78      661.61     55.43 o 
   1  -9   7      227.65      200.22     36.15 o 
   2  -9   7      378.19      379.59     46.11 o 
   3  -9   7      230.71      251.40     38.92 o 
   4  -9   7       51.83       38.36     22.23 o 
   5  -9   7      333.19      390.94     45.65 o 
  -9  -8   7      141.35      204.83     44.54 o 
  -8  -8   7        1.42        7.93     16.88 o 
  -7  -8   7      121.23      101.91     29.23 o 
  -6  -8   7       51.12       70.44     29.14 o 
  -5  -8   7      508.44      591.81     44.82 o 
  -4  -8   7       61.68       47.77     15.31 o 
  -3  -8   7      415.42      402.43     29.93 o 
  -2  -8   7      159.90      178.84     23.48 o 
  -1  -8   7      106.51       91.95     27.11 o 
   0  -8   7      394.63      343.53     39.93 o 
   1  -8   7      483.06      533.42     48.05 o 
   2  -8   7     1736.22     1868.72     85.31 o 
   3  -8   7       26.46       42.70     21.49 o 
   4  -8   7      417.56      458.26     47.77 o 
   5  -8   7       50.33       46.30     21.58 o 
   7  -8   7        0.83       -7.56     22.96 o 
   8  -8   7      298.31      265.79     56.16 o 
  -9  -7   7       36.96       36.34     23.61 o 
  -8  -7   7      157.24      200.86     39.38 o 
  -7  -7   7        4.12       -8.76     16.23 o 
  -6  -7   7     1649.37     1653.98     54.70 o 
  -5  -7   7      129.24      157.45     20.50 o 
  -4  -7   7      705.23      703.49     35.18 o 
  -3  -7   7      748.06      729.51     36.24 o 
  -2  -7   7      615.87      656.91     34.04 o 
  -1  -7   7      206.63      207.19     18.61 o 
   0  -7   7      200.63      214.87     23.17 o 
   1  -7   7     1463.41     1443.78     55.01 o 
   2  -7   7      603.91      572.88     34.56 o 
   3  -7   7      710.04      714.08     70.09 o 
   4  -7   7        0.17       14.85     16.42 o 
   5  -7   7     1013.36     1065.73     64.93 o 
   7  -7   7      676.98      873.82     71.93 o 
   8  -7   7      258.75      314.48     44.36 o 
 -10  -6   7       45.41       53.40     26.74 o 
  -9  -6   7       67.50       37.53     16.42 o 
  -8  -6   7       83.27      120.44     30.99 o 
  -7  -6   7      661.95      674.34     55.80 o 
  -6  -6   7      453.84      445.88     39.24 o 
  -5  -6   7      459.07      431.17     36.01 o 
  -4  -6   7     1194.00     1194.52     42.34 o 
  -3  -6   7      149.61      154.06     14.99 o 
  -2  -6   7      133.49      122.22     14.80 o 
  -1  -6   7        0.34       -5.88      6.55 o 
   0  -6   7      927.71      848.75     37.21 o 
   1  -6   7      610.45      519.42     31.52 o 
   2  -6   7      333.28      356.47     28.09 o 
   3  -6   7        1.83        2.69     10.50 o 
   4  -6   7     1186.70     1293.39     48.81 o 
   5  -6   7       86.66      105.07     19.97 o 
   6  -6   7     1551.36     1781.66     96.00 o 
   7  -6   7      638.17      699.15     63.54 o 
   8  -6   7       14.59       10.51     21.58 o 
   9  -6   7      130.18      170.61     41.68 o 
 -10  -5   7       13.22        8.30     16.60 o 
  -9  -5   7       19.57      -11.99     17.43 o 
  -8  -5   7      117.52      101.91     31.72 o 
  -7  -5   7      780.62      753.65     57.82 o 
  -6  -5   7      716.48      684.90     31.84 o 
  -5  -5   7     3047.47     3063.95     54.16 o 
  -4  -5   7      278.74      232.40     16.48 o 
  -3  -5   7       87.05       84.88     12.11 o 
  -2  -5   7       86.84       82.82     21.30 o 
  -1  -5   7     1099.30     1118.38     39.48 o 
   0  -5   7      144.21      129.83     17.37 o 
   1  -5   7      141.28      142.76     24.99 o 
   2  -5   7      349.57      341.96     33.66 o 
   3  -5   7     1466.96     1369.43     63.08 o 
   5  -5   7     2319.06     2468.70     66.86 o 
   6  -5   7     1081.00     1424.76     80.05 o 
   7  -5   7      103.70      109.19     30.99 o 
   8  -5   7      253.67      251.68     41.68 o 
 -10  -4   7       66.32       -2.12     14.29 o 
  -8  -4   7      909.68     1062.97     69.44 o 
  -7  -4   7      191.16      138.89     34.12 o 
  -6  -4   7     2460.86     2444.38     46.26 o 
  -5  -4   7      822.35      811.00     47.74 o 
  -4  -4   7      270.78      296.55     27.76 o 
  -3  -4   7        3.64        4.11      7.51 o 
  -2  -4   7     1595.39     1651.04     45.53 o 
  -1  -4   7      977.54      895.31     33.90 o 
   0  -4   7        3.44        0.00      6.94 o 
   1  -4   7      285.21      321.40     30.62 o 
   2  -4   7      471.11      368.52     33.11 o 
   3  -4   7      528.08      471.54     37.63 o 
   4  -4   7     1597.93     1479.36     63.63 o 
   5  -4   7     7717.73     8260.18    169.69 o 
   6  -4   7      167.08      148.76     30.80 o 
   7  -4   7     1366.69     1546.03     79.96 o 
 -10  -3   7       75.19       18.72     14.48 o 
  -9  -3   7      407.33      518.30     52.75 o 
  -8  -3   7        5.69       16.78     19.83 o 
  -7  -3   7     2441.58     2400.58     96.56 o 
  -6  -3   7     1107.37     1058.63     62.07 o 
  -5  -3   7      886.20      914.26     34.32 o 
  -4  -3   7      291.28      279.08     20.11 o 
  -3  -3   7       68.05       70.51     12.12 o 
  -2  -3   7     1429.67     1341.01     39.58 o 
  -1  -3   7     1216.66     1172.92     37.36 o 
   0  -3   7       90.87       79.46      9.46 o 
   1  -3   7      340.76      295.59     16.50 o 
   2  -3   7      558.28      553.01     24.24 o 
   3  -3   7      834.68      685.96     43.53 o 
   4  -3   7     3561.12     3501.45     98.77 o 
   5  -3   7       48.01       37.37     11.28 o 
   6  -3   7     1062.23     1055.72     43.53 o 
   7  -3   7      243.19      249.46     38.09 o 
   8  -3   7      129.27      135.02     32.92 o 
   9  -3   7        9.89       -5.26     14.02 o 
 -10  -2   7      104.99       -9.50     13.56 o 
  -9  -2   7        0.94       -8.12     20.66 o 
  -8  -2   7     1345.49     1499.00     80.51 o 
  -7  -2   7     1325.18     1308.19     72.58 o 
  -6  -2   7        9.26        6.80      9.31 o 
  -5  -2   7     1441.86     1507.61     42.90 o 
  -4  -2   7       17.71       12.67      7.69 o 
  -3  -2   7       14.98       17.50     13.05 o 
  -2  -2   7      564.68      470.20     23.90 o 
  -1  -2   7      199.16      172.79     16.01 o 
   0  -2   7        0.05       -2.99      2.99 o 
   1  -2   7      448.98      399.97     32.51 o 
   2  -2   7     1233.63     1099.91     34.21 o 
   3  -2   7     4487.41     4336.57     76.52 o 
   4  -2   7      430.16      420.19     25.38 o 
   5  -2   7     4756.04     4970.04     97.32 o 
   6  -2   7     1338.88     1323.48     45.69 o 
   7  -2   7      293.19      223.18     37.44 o 
   8  -2   7        5.80        1.38     15.31 o 
   9  -2   7      143.07       16.78     15.40 o 
 -10  -1   7        3.39       12.45     14.11 o 
  -9  -1   7      620.69      508.34     54.04 o 
  -8  -1   7     1064.09     1231.18     73.78 o 
  -7  -1   7      191.22      200.68     36.06 o 
  -6  -1   7     1294.37     1386.30     69.91 o 
  -5  -1   7       96.83       82.54     14.22 o 
  -4  -1   7       90.88      101.76     14.04 o 
  -3  -1   7      653.66      581.04     26.12 o 
  -2  -1   7      562.18      467.76     23.46 o 
  -1  -1   7       13.99       18.35      7.07 o 
   0  -1   7        7.89        5.24      4.22 o 
   1  -1   7      971.58      893.73     37.12 o 
   2  -1   7     3781.87     3793.41     69.02 o 
   3  -1   7     1375.95     1336.93     41.50 o 
   4  -1   7     1401.07     1304.73     61.79 o 
   5  -1   7     1518.41     1599.30     49.38 o 
   6  -1   7       18.68       31.88     10.96 o 
   7  -1   7      112.26      104.77     29.70 o 
   9  -1   7       14.10       -0.09     13.10 o 
 -10   0   7      144.67      167.85     39.10 o 
  -9   0   7      686.99      828.81     65.76 o 
  -8   0   7       18.38       19.83     20.93 o 
  -7   0   7      831.60      851.22     59.67 o 
  -6   0   7      151.64      164.45     17.16 o 
  -5   0   7      239.19      234.33     19.74 o 
  -4   0   7       61.42       59.40     11.54 o 
  -3   0   7     1218.04     1202.70     45.51 o 
  -2   0   7      138.46      136.46     15.72 o 
  -1   0   7      155.48      149.28     14.33 o 
   0   0   7       52.42       29.39      6.26 o 
   1   0   7     2229.92     2185.61    110.48 o 
   2   0   7     2229.92     2164.51     52.36 o 
   3   0   7     1267.59     1266.14     41.77 o 
   4   0   7     1625.47     1636.74     49.40 o 
   5   0   7      192.37      181.13     20.40 o 
   6   0   7      226.93      241.35     36.43 o 
   7   0   7      325.48      298.90     41.78 o 
 -10   1   7       59.27       48.51     28.22 o 
  -9   1   7        2.02      -15.40     19.83 o 
  -8   1   7      487.36      473.57     50.08 o 
  -7   1   7      123.91      135.48     31.63 o 
  -6   1   7      368.22      391.40     24.80 o 
  -5   1   7        1.29        9.56      8.21 o 
  -4   1   7     1807.97     1950.35     63.91 o 
  -3   1   7        6.03       -1.46      7.01 o 
  -2   1   7      255.42      235.50     17.66 o 
  -1   1   7      222.30      195.87     15.35 o 
   0   1   7      595.16      490.25     27.80 o 
   1   1   7      612.51      515.16     26.97 o 
   2   1   7      310.62      256.63     21.50 o 
   3   1   7     1910.02     2000.67     59.16 o 
   4   1   7        0.95        1.30      8.98 o 
   5   1   7     1494.49     1363.62     48.37 o 
   6   1   7      223.44      204.55     35.14 o 
   8   1   7       38.82      -11.80     11.80 o 
 -10   2   7        7.55       34.58     25.36 o 
  -9   2   7      179.51      221.80     42.15 o 
  -8   2   7      141.78      141.29     35.14 o 
  -7   2   7      261.98      321.49     42.15 o 
  -6   2   7       30.90       28.52     10.99 o 
  -5   2   7     1941.22     2034.32     54.18 o 
  -4   2   7      255.68      243.22     20.93 o 
  -3   2   7      431.17      409.30     38.32 o 
  -2   2   7      848.45      805.36     49.34 o 
  -1   2   7      139.38      110.97     12.04 o 
   0   2   7      196.61      173.72     19.69 o 
   1   2   7        6.39       -4.25     16.28 o 
   2   2   7     1530.84     1592.30     50.54 o 
   3   2   7      710.58      644.72     34.30 o 
   4   2   7      721.54      714.94     36.19 o 
   5   2   7        2.34        6.88      9.52 o 
   6   2   7      461.90      540.15     52.94 o 
   7   2   7        0.23       -1.29     15.12 o 
 -10   3   7       25.44       66.22     31.26 o 
  -9   3   7       92.76       89.09     32.46 o 
  -8   3   7       79.39       97.30     29.60 o 
  -7   3   7      381.62      349.25     42.70 o 
  -6   3   7       28.89       56.94     14.31 o 
  -5   3   7     1707.34     1831.18     53.50 o 
  -4   3   7      272.65      304.06     27.34 o 
  -3   3   7     1034.01     1024.60     37.23 o 
  -2   3   7       20.86       20.75      7.92 o 
  -1   3   7      191.17      173.56     29.88 o 
   0   3   7       76.93       76.90     16.50 o 
   1   3   7      523.54      515.16     39.75 o 
   2   3   7      226.09      249.23     24.58 o 
   3   3   7        7.47        4.62     10.81 o 
   4   3   7        7.00       -3.88     10.03 o 
   5   3   7      947.61      979.95     44.99 o 
   6   3   7      139.97      146.54     35.78 o 
  -9   4   7        0.34      -13.65     18.81 o 
  -8   4   7       10.76       23.42     22.13 o 
  -7   4   7       16.78       36.89     23.98 o 
  -6   4   7      391.84      453.77     29.99 o 
  -5   4   7      246.75      241.67     30.80 o 
  -4   4   7      711.90      761.15     34.94 o 
  -3   4   7       92.61       93.34     14.99 o 
  -2   4   7      174.60      195.24     32.00 o 
  -1   4   7       28.14       20.93     16.05 o 
   0   4   7        2.01       -9.18      9.18 o 
   1   4   7        7.20        0.90      9.20 o 
   2   4   7        2.15        0.15     10.29 o 
   3   4   7      170.14      152.44     22.97 o 
   4   4   7      288.53      284.08     41.18 o 
   5   4   7      193.51      179.89     24.48 o 
  -9   5   7        3.12      -10.88     20.38 o 
  -8   5   7       64.39      102.92     27.21 o 
  -7   5   7      215.89      230.93     39.47 o 
  -6   5   7        8.47       -2.97     24.76 o 
  -5   5   7      632.45      800.51     40.76 o 
  -4   5   7      179.54      210.82     35.41 o 
  -3   5   7      210.97      214.33     35.23 o 
  -2   5   7        9.10        0.92     15.86 o 
  -1   5   7       75.01       96.28     27.39 o 
   0   5   7      460.52      407.35     46.48 o 
   1   5   7        3.35        2.38     12.70 o 
   2   5   7      151.98      147.95     24.06 o 
   3   5   7       60.03       57.24     25.08 o 
   4   5   7       88.94       93.44     19.99 o 
   5   5   7      122.31       58.32     46.62 o 
  -8   6   7      139.00      171.17     35.69 o 
  -7   6   7       11.76       32.55     19.92 o 
  -6   6   7      412.83      442.03     44.36 o 
  -5   6   7      266.17      273.44     39.75 o 
  -4   6   7       69.19       92.50     28.22 o 
  -3   6   7      236.97      224.93     37.26 o 
  -2   6   7      113.46      121.27     31.91 o 
  -1   6   7       39.91       59.58     24.07 o 
   0   6   7      379.93      429.95     49.34 o 
   1   6   7        7.27        1.83     28.73 o 
   2   6   7        0.24       -4.08     12.34 o 
   3   6   7      113.93      132.49     23.79 o 
   4   6   7       26.10       51.25     39.01 o 
   5   6   7      276.07      358.10     42.61 o 
  -6   7   7      137.88      169.69     34.68 o 
  -5   7   7       35.72       30.71     18.81 o 
  -4   7   7       19.13       14.20     17.61 o 
  -3   7   7       47.60       65.02     24.99 o 
  -2   7   7       29.42       43.99     22.13 o 
  -1   7   7      167.05      221.24     39.84 o 
   0   7   7       18.92       28.04     24.99 o 
   1   7   7       39.00       19.64     24.90 o 
   2   7   7        1.28       -1.20     13.05 o 
   3   7   7        0.63       -8.77     10.17 o 
   4   7   7      171.09      233.23     39.47 o 
  -5   8   7      183.45      203.81     29.60 o 
  -4   8   7        3.77       17.89     15.03 o 
  -3   8   7       32.40       -2.12     11.80 o 
  -2   8   7       62.68      -10.42     10.42 o 
  -1   8   7      101.20       -2.58     10.70 o 
   0   8   7       14.89      -16.51     16.51 o 
   1   8   7       28.58       33.85     22.59 o 
   2   8   7        3.93       16.05     22.23 o 
   3   8   7      131.19       78.24     98.26 o 
  -4   9   7        0.74        8.58     20.66 o 
  -3   9   7       44.24       -4.52     16.05 o 
  -2   9   7      125.95        2.31     16.60 o 
  -1   9   7       20.50       -5.81     15.86 o 
   0   9   7       71.96       50.82     28.96 o 
  -3 -13   8       10.03       72.86     34.03 o 
  -2 -13   8      209.64      242.46     50.91 o 
  -1 -13   8       28.21       56.07     32.65 o 
   0 -13   8        2.92       -4.89     27.30 o 
   1 -13   8       67.74       20.20     17.34 o 
   2 -13   8       34.84       36.70     21.40 o 
   3 -13   8       45.15        9.31     19.55 o 
  -5 -12   8      190.62      250.35     32.44 o 
  -4 -12   8        0.16       34.68     22.23 o 
  -3 -12   8      206.28      296.68     49.71 o 
  -2 -12   8        7.11       25.45     27.94 o 
  -1 -12   8       48.25       45.01     28.87 o 
   0 -12   8        3.85       -7.19     18.08 o 
   2 -12   8       10.59       -1.94     11.53 o 
   4 -12   8       82.36       56.44     29.51 o 
  -6 -11   8       42.25       72.76     30.25 o 
  -5 -11   8        1.33       32.24     14.11 o 
  -4 -11   8      120.71      153.52     25.15 o 
  -3 -11   8       78.00       43.25     24.25 o 
  -2 -11   8       23.65       14.66     19.46 o 
  -1 -11   8       18.93       15.77     21.21 o 
   0 -11   8      220.64      215.99     44.27 o 
   1 -11   8       38.18       38.73     26.01 o 
   2 -11   8      576.26      621.40     60.68 o 
   3 -11   8      473.55      536.83     58.56 o 
   4 -11   8        0.22        9.78     18.44 o 
   5 -11   8        4.95        1.01     16.88 o 
  -7 -10   8       44.17       78.30     31.63 o 
  -6 -10   8       13.06       28.50     21.67 o 
  -5 -10   8      202.83      185.29     26.76 o 
  -4 -10   8      145.08      138.82     24.09 o 
  -3 -10   8       60.74       79.86     20.80 o 
  -2 -10   8       48.81       30.25     21.95 o 
  -1 -10   8      416.69      440.09     49.89 o 
   0 -10   8      191.06      133.91     34.68 o 
   1 -10   8      573.80      627.67     57.64 o 
   2 -10   8      800.43      850.67     66.95 o 
   3 -10   8       73.95       41.50     23.98 o 
   4 -10   8       22.53       43.81     22.41 o 
   5 -10   8       20.98        0.92     18.91 o 
  -8  -9   8       19.97       33.20     26.56 o 
  -7  -9   8        0.15      -13.37     15.31 o 
  -6  -9   8       50.33       80.97     28.04 o 
  -5  -9   8      104.51      123.57     27.21 o 
  -4  -9   8        1.27      -10.63     12.32 o 
  -3  -9   8       16.17        6.36     12.30 o 
  -2  -9   8      325.60      358.70     31.65 o 
  -1  -9   8      609.34      523.92     51.65 o 
   0  -9   8      519.87      506.21     49.52 o 
   1  -9   8     1474.72     1607.09     84.75 o 
   2  -9   8        0.15       17.89     21.03 o 
   3  -9   8      401.01      445.90     50.26 o 
   4  -9   8        2.36       10.33     20.38 o 
   5  -9   8       82.38      111.50     32.00 o 
   7  -9   8        4.68      -17.71     20.01 o 
  -8  -8   8       14.62       17.61     18.08 o 
  -7  -8   8        4.40       -2.77     17.98 o 
  -6  -8   8        8.75       38.31     15.29 o 
  -5  -8   8        2.66        5.24     11.73 o 
  -4  -8   8        6.04        4.09     11.34 o 
  -3  -8   8      269.15      269.02     39.70 o 
  -2  -8   8      464.78      484.27     32.62 o 
  -1  -8   8      530.87      533.79     48.69 o 
   0  -8   8     2085.63     2314.72     94.90 o 
   1  -8   8       75.17       58.63     17.23 o 
   2  -8   8      409.85      437.91     33.29 o 
   3  -8   8      169.51      206.30     39.10 o 
   4  -8   8       17.76      -14.66     14.66 o 
   5  -8   8       28.50       16.60     19.64 o 
   7  -8   8       14.16        9.50     18.35 o 
  -9  -7   8       66.46      -14.20     14.20 o 
  -8  -7   8        3.74       21.49     19.27 o 
  -7  -7   8       40.17       45.47     24.35 o 
  -6  -7   8       21.65        7.49     10.84 o 
  -5  -7   8        2.86        3.44     15.77 o 
  -4  -7   8      122.90      126.30     19.76 o 
  -3  -7   8      549.36      555.41     26.77 o 
  -2  -7   8      162.62      161.45     17.95 o 
  -1  -7   8     3334.85     3396.69     65.73 o 
   0  -7   8      738.90      676.71     55.43 o 
   1  -7   8     2260.69     2424.57     68.93 o 
   2  -7   8      448.74      519.51     38.00 o 
   3  -7   8      104.00      118.68     21.78 o 
   4  -7   8        1.15        6.19     12.47 o 
   5  -7   8       25.42       33.96     14.38 o 
   7  -7   8        3.08        9.59     22.13 o 
   8  -7   8        1.78       37.35     27.11 o 
  -9  -6   8       32.46       19.92     15.59 o 
  -8  -6   8       20.65       10.24     21.86 o 
  -7  -6   8      100.57      142.02     34.49 o 
  -6  -6   8       64.15       52.76     13.81 o 
  -5  -6   8       22.60       16.92      8.51 o 
  -4  -6   8      167.57      182.86     16.44 o 
  -3  -6   8        5.99       16.85      9.23 o 
  -2  -6   8     1733.44     1624.09     49.73 o 
  -1  -6   8     2563.75     2399.00     83.89 o 
   2  -6   8      155.61      161.76     32.55 o 
   3  -6   8       60.10       76.77     17.87 o 
   4  -6   8      500.83      526.73     53.35 o 
   5  -6   8      124.05      132.68     22.60 o 
   6  -6   8        4.68        2.21     20.20 o 
   7  -6   8       60.91       55.52     24.62 o 
   8  -6   8       38.69       74.24     26.47 o 
 -10  -5   8      165.01       13.56     17.71 o 
  -9  -5   8      107.19       19.46     11.99 o 
  -8  -5   8        9.54       29.33     21.30 o 
  -7  -5   8      126.09      143.87     33.11 o 
  -6  -5   8      100.35       86.73     12.52 o 
  -5  -5   8       69.56       73.64     12.02 o 
  -4  -5   8        1.73        1.93      7.02 o 
  -3  -5   8     1031.04      995.75     38.92 o 
  -2  -5   8      309.29      305.18     24.74 o 
  -1  -5   8      317.54      325.48     24.76 o 
   0  -5   8     2254.95     2156.25     58.71 o 
   1  -5   8      227.86      180.76     29.23 o 
   2  -5   8     1555.52     1452.52     67.23 o 
   3  -5   8      157.42      128.10     26.01 o 
   4  -5   8      580.29      596.32     45.84 o 
   6  -5   8        5.02       14.20     19.46 o 
   7  -5   8      169.04      230.65     39.75 o 
  -9  -4   8        0.77       -6.55     11.62 o 
  -8  -4   8      222.25      269.66     39.38 o 
  -7  -4   8       64.61       75.25     25.91 o 
  -6  -4   8       45.23       24.48      8.97 o 
  -5  -4   8       85.66      101.46     32.46 o 
  -4  -4   8     1504.72     1524.00     49.16 o 
  -3  -4   8      339.71      305.79     23.02 o 
  -2  -4   8      393.14      385.58     27.81 o 
  -1  -4   8     4064.96     3859.22     76.52 o 
   0  -4   8       20.32       14.11     12.40 o 
   1  -4   8      706.18      654.42     24.90 o 
   2  -4   8       85.50      101.81     22.87 o 
   3  -4   8     1415.57     1349.41     63.82 o 
   4  -4   8      120.54      100.34     23.89 o 
   5  -4   8       30.24       14.02     13.46 o 
   6  -4   8      118.54      128.95     21.21 o 
   7  -4   8      193.56      196.34     35.78 o 
   8  -4   8      110.72      134.09     31.45 o 
 -10  -3   8       79.59       -8.21     14.29 o 
  -9  -3   8      124.58       -3.14     15.77 o 
  -8  -3   8      288.59      345.84     44.54 o 
  -7  -3   8       52.19       80.33     28.68 o 
  -6  -3   8       79.62       76.96     14.38 o 
  -5  -3   8      337.94      326.65     24.08 o 
  -4  -3   8     1691.26     1692.89     48.34 o 
  -3  -3   8       55.14       39.59     11.80 o 
  -2  -3   8     2051.05     2095.97     53.30 o 
  -1  -3   8      241.83      200.99     19.72 o 
   0  -3   8     1546.84     1474.52     66.63 o 
   1  -3   8      127.73       92.18     11.91 o 
   2  -3   8     3971.07     3883.81    151.66 o 
   3  -3   8      140.48      136.13     17.59 o 
   4  -3   8     1340.80     1312.49     94.25 o 
   5  -3   8       99.14       98.60     17.05 o 
   6  -3   8       17.76       20.08     10.46 o 
   7  -3   8       83.93       85.68     24.72 o 
   8  -3   8       83.28      113.71     30.16 o 
 -10  -2   8      129.23       23.06     16.23 o 
  -9  -2   8      254.48      290.32     43.44 o 
  -8  -2   8        9.51       25.08     22.23 o 
  -7  -2   8      439.30      472.09     47.68 o 
  -6  -2   8       25.18       32.67     10.36 o 
  -5  -2   8       95.22      108.61     16.43 o 
  -4  -2   8        5.26       15.92      9.45 o 
  -3  -2   8      915.61      896.85     34.46 o 
  -2  -2   8      347.90      277.10     20.96 o 
  -1  -2   8      836.53      763.25     31.53 o 
   0  -2   8      129.99      128.33     10.27 o 
   1  -2   8      852.57      712.62     27.27 o 
   2  -2   8      795.23      825.76     50.95 o 
   3  -2   8     1373.10     1402.39     44.12 o 
   4  -2   8     1622.06     1645.01     50.39 o 
   5  -2   8        9.08        9.38      8.79 o 
   6  -2   8        7.85       15.49     17.15 o 
   7  -2   8       19.24       11.99     17.25 o 
   8  -2   8      286.27      331.17     45.37 o 
 -10  -1   8      381.98      447.93     53.77 o 
  -9  -1   8       85.02       99.97     33.11 o 
  -8  -1   8      523.34      638.92     56.99 o 
  -7  -1   8       87.12      116.48     30.80 o 
  -6  -1   8       17.48       16.59      9.60 o 
  -5  -1   8        0.99       -7.21      7.21 o 
  -4  -1   8      323.18      275.72     21.93 o 
  -3  -1   8     1073.44     1083.72     62.02 o 
  -2  -1   8      116.50      100.85     23.47 o 
  -1  -1   8      846.78      794.93     31.47 o 
   0  -1   8     1649.04     1526.94     33.23 o 
   1  -1   8     2186.15     2168.85     50.93 o 
   2  -1   8     1764.09     1845.80     49.48 o 
   3  -1   8     2433.17     2477.87     60.63 o 
   4  -1   8        6.53        3.18      9.03 o 
   5  -1   8       58.56       65.78     14.47 o 
   6  -1   8        2.74       -2.67     15.77 o 
   7  -1   8      130.40      132.99     31.91 o 
   8  -1   8       32.38       17.89     20.57 o 
 -10   0   8       48.44       76.64     29.23 o 
  -9   0   8      536.77      553.25     57.09 o 
  -8   0   8      421.37      500.87     53.31 o 
  -7   0   8        0.95        6.18     18.26 o 
  -6   0   8        3.50        5.91      9.12 o 
  -5   0   8       66.29       77.59     14.44 o 
  -4   0   8      971.97      972.17     36.63 o 
  -3   0   8      127.89      107.45     15.55 o 
  -2   0   8      260.95      256.57     19.34 o 
  -1   0   8      127.89      113.87     14.63 o 
   0   0   8     1305.19     1234.96     30.61 o 
   1   0   8      347.82      325.51     22.49 o 
   2   0   8     3383.44     3320.29     97.80 o 
   3   0   8      197.33      196.05     20.63 o 
   4   0   8      597.80      643.63     33.33 o 
   5   0   8       79.37       65.59     15.45 o 
   6   0   8       16.25       -8.12     15.22 o 
   7   0   8      273.44      274.00     40.95 o 
   8   0   8       15.13       28.40     23.15 o 
 -10   1   8      294.67      377.29     49.43 o 
  -9   1   8      217.20      245.78     42.79 o 
  -8   1   8       14.33       33.11     23.15 o 
  -7   1   8        3.09       -1.29     16.97 o 
  -6   1   8        6.34        7.48      9.21 o 
  -5   1   8       79.44       74.10     22.36 o 
  -4   1   8      141.40      112.62     17.05 o 
  -3   1   8      122.01       97.48     15.09 o 
  -2   1   8       88.85       95.13     23.06 o 
  -1   1   8     1186.11     1260.37     37.89 o 
   0   1   8      235.39      216.93     21.81 o 
   1   1   8     3445.56     3481.40     74.38 o 
   2   1   8      431.79      406.16     39.47 o 
   3   1   8      780.92      818.89     40.72 o 
   4   1   8       42.57       60.50     15.09 o 
   5   1   8        2.89        7.78     16.60 o 
   6   1   8      128.10      151.52     34.95 o 
   7   1   8       93.56       79.40     24.72 o 
 -10   2   8      247.31      258.41     43.99 o 
  -9   2   8        3.27       -5.35     18.81 o 
  -8   2   8       14.43       -2.58     16.69 o 
  -7   2   8      152.09      121.00     32.19 o 
  -6   2   8      355.39      396.23     27.64 o 
  -5   2   8      113.03       94.37     16.79 o 
  -4   2   8       92.68       91.03     15.62 o 
  -3   2   8        4.05        3.29      7.38 o 
  -2   2   8      436.22      415.68     23.97 o 
  -1   2   8        7.67      -11.99     12.45 o 
   0   2   8     3378.24     3511.48     79.91 o 
   1   2   8     1904.04     1874.54     57.58 o 
   2   2   8     2310.73     2301.58     64.72 o 
   3   2   8      640.53      644.19     35.76 o 
   4   2   8       21.01       39.59     13.39 o 
   5   2   8       28.71        9.66     11.43 o 
   6   2   8      217.34      202.06     35.87 o 
   7   2   8        1.88        6.27     21.95 o 
  -9   3   8       55.42       67.51     27.21 o 
  -8   3   8       30.46       66.31     24.81 o 
  -7   3   8       33.28        6.18     19.46 o 
  -6   3   8      415.56      430.32     29.56 o 
  -5   3   8      447.02      426.70     34.95 o 
  -4   3   8        1.96       -5.41      8.76 o 
  -3   3   8       20.18       34.86     18.72 o 
  -2   3   8        1.53        6.18     14.57 o 
  -1   3   8     1810.39     1957.72     84.94 o 
   0   3   8     2236.98     2237.82     67.11 o 
   1   3   8        8.40        1.20     10.58 o 
   2   3   8     1217.09     1323.21     52.07 o 
   3   3   8        7.45        2.49     11.58 o 
   4   3   8        5.31       10.03     11.49 o 
   5   3   8      654.59      704.07     42.38 o 
   6   3   8       30.90       53.21     19.92 o 
   7   3   8      160.79      148.94     38.36 o 
  -9   4   8        2.19      -17.80     17.80 o 
  -8   4   8       29.57        3.32     21.21 o 
  -7   4   8      315.47      282.76     40.85 o 
  -6   4   8      116.85      150.96     27.02 o 
  -5   4   8       11.63       28.86     11.65 o 
  -4   4   8       31.69       21.86     18.54 o 
  -3   4   8       30.12       39.66     20.93 o 
  -2   4   8      425.46      456.60     46.39 o 
  -1   4   8      574.96      535.73     49.52 o 
   0   4   8       10.18      -12.91     14.11 o 
   1   4   8     1273.49     1238.43     53.49 o 
   2   4   8        5.91       10.13     13.18 o 
   3   4   8      154.37      157.72     25.18 o 
   4   4   8      110.12      118.15     21.71 o 
   5   4   8      269.93      368.58     35.09 o 
   6   4   8       59.00       54.97     30.62 o 
  -8   5   8        9.69       30.16     19.55 o 
  -7   5   8      159.99      137.97     34.95 o 
  -6   5   8       34.11       32.74     17.80 o 
  -5   5   8       94.41      121.83     28.68 o 
  -4   5   8       10.13      -11.99     15.77 o 
  -3   5   8      257.53      268.74     40.12 o 
  -2   5   8      680.06      741.38     60.04 o 
  -1   5   8        2.99        9.04     19.37 o 
   0   5   8     1096.64     1209.79     76.36 o 
   1   5   8      226.36      151.08     25.39 o 
   2   5   8       39.86       33.16     20.29 o 
   3   5   8       70.17       99.26     25.78 o 
   4   5   8      494.17      598.30     40.85 o 
   5   5   8      113.76      163.07     32.42 o 
  -6   6   8        9.00       20.10     17.61 o 
  -5   6   8       50.14       38.18     24.44 o 
  -4   6   8       66.15       40.67     22.23 o 
  -3   6   8      473.93      523.64     52.38 o 
  -2   6   8       69.30       58.38     24.62 o 
  -1   6   8      203.68      247.99     40.76 o 
   0   6   8      203.59      236.18     41.13 o 
   1   6   8        8.16       18.72     21.95 o 
   2   6   8        1.55       -4.98     12.43 o 
   3   6   8      207.95      270.01     28.09 o 
   4   6   8       44.64       58.62     19.54 o 
  -5   7   8       27.50       24.90     16.14 o 
  -4   7   8      114.66      108.27     26.84 o 
  -3   7   8       59.30        6.18     17.98 o 
  -2   7   8       45.30      -12.54     12.54 o 
   0   7   8       19.98        7.75     21.58 o 
   1   7   8       12.56       31.63     21.95 o 
   2   7   8      316.01      415.42     37.96 o 
   3   7   8        9.49       19.88     14.74 o 
  -4   8   8       32.21        6.09     25.73 o 
  -3   8   8       18.16       13.74     15.40 o 
  -2   8   8       70.28       -7.38     15.22 o 
  -1   8   8        2.46       -5.90     14.76 o 
   0   8   8       39.71       27.48     25.45 o 
   1   8   8       32.09        1.20     21.21 o 
  -2 -13   9        9.38      -19.18     23.61 o 
  -1 -13   9       20.31       44.45     29.33 o 
   0 -13   9       26.13       11.80     24.44 o 
   1 -13   9       15.02        7.19     18.72 o 
   2 -13   9       25.22       33.66     20.38 o 
  -4 -12   9      118.70      268.74     42.15 o 
  -3 -12   9       13.65       25.08     25.18 o 
  -2 -12   9       34.66       26.93     24.44 o 
  -1 -12   9        5.52       -0.92     23.42 o 
   0 -12   9       70.85       66.77     28.31 o 
   1 -12   9       27.49      -13.19     14.11 o 
   2 -12   9        5.91      -14.39     14.39 o 
   3 -12   9       22.12        1.84     14.20 o 
   4 -12   9       32.64       75.81     32.19 o 
  -6 -11   9      146.08      228.90     46.57 o 
  -5 -11   9       71.90       22.82     73.36 o 
  -4 -11   9       88.19       47.58     55.89 o 
  -3 -11   9      280.86      250.29     42.52 o 
  -2 -11   9        7.20       20.38     22.87 o 
  -1 -11   9       34.90       49.25     25.91 o 
   0 -11   9       66.78       34.68     23.42 o 
   1 -11   9       42.90       40.02     24.53 o 
   2 -11   9        0.64        4.61     21.21 o 
   3 -11   9        1.82       -4.43     16.42 o 
   4 -11   9       85.34       80.05     25.55 o 
   5 -11   9      115.91      185.55     42.15 o 
  -7 -10   9      137.86      204.18     44.91 o 
  -5 -10   9       23.84        7.59     23.24 o 
  -4 -10   9      280.10      311.71     30.91 o 
  -3 -10   9       35.98       19.28     15.13 o 
  -2 -10   9       81.30      129.11     34.86 o 
  -1 -10   9       12.23       17.61     23.52 o 
   0 -10   9       64.74       79.04     28.96 o 
   1 -10   9       43.27       57.36     26.65 o 
   2 -10   9       52.77      120.63     35.14 o 
   3 -10   9       16.74       21.76     21.30 o 
   4 -10   9      462.80      570.86     56.99 o 
   5 -10   9       11.96        1.66     18.54 o 
  -6  -9   9       11.83       -9.22     17.25 o 
  -5  -9   9      658.64      698.78     46.62 o 
  -4  -9   9       67.59       52.50     16.76 o 
  -3  -9   9      306.95      310.70     44.54 o 
  -2  -9   9        0.18      -11.26     11.26 o 
  -1  -9   9      247.14      225.49     39.56 o 
   0  -9   9       25.29       22.41     19.74 o 
   1  -9   9      116.32       93.05     30.34 o 
   2  -9   9      192.30      219.49     43.35 o 
   3  -9   9      190.86      236.18     42.61 o 
   4  -9   9       47.45       38.73     25.27 o 
   5  -9   9      133.62      183.43     39.47 o 
  -7  -8   9       29.31        2.86     13.65 o 
  -6  -8   9      220.69      281.39     49.20 o 
  -5  -8   9      100.26      143.99     30.62 o 
  -4  -8   9      128.13      132.67     22.32 o 
  -3  -8   9        0.90       14.31     12.40 o 
  -2  -8   9      819.87      836.74     35.46 o 
  -1  -8   9      179.66      188.53     25.93 o 
   0  -8   9      213.88      221.37     27.16 o 
   1  -8   9      489.47      511.99     37.01 o 
   2  -8   9      405.53      407.88     34.54 o 
   3  -8   9      156.34      206.72     28.24 o 
   4  -8   9      140.96      175.64     40.81 o 
   5  -8   9      339.63      394.07     48.69 o 
   7  -8   9       45.41       51.00     32.92 o 
  -9  -7   9      127.45      -12.36     14.66 o 
  -8  -7   9        0.14        5.90     14.94 o 
  -7  -7   9      177.74      130.22     33.85 o 
  -6  -7   9      307.73      317.82     27.65 o 
  -5  -7   9      286.23      317.41     69.67 o 
  -4  -7   9      100.96       82.67     14.18 o 
  -3  -7   9      742.86      794.77     32.98 o 
  -2  -7   9      496.31      493.82     27.54 o 
  -1  -7   9      282.97      272.56     22.72 o 
   0  -7   9      457.82      499.38     34.57 o 
   1  -7   9      615.65      642.33     39.51 o 
   2  -7   9       88.98       90.62     21.74 o 
   3  -7   9       92.13      100.57     21.72 o 
   4  -7   9      887.52      979.22     49.66 o 
   5  -7   9       65.50       55.38     17.14 o 
   7  -7   9        6.82       47.31     24.25 o 
  -9  -6   9       27.41        4.33     13.83 o 
  -7  -6   9      336.99      378.39     45.56 o 
  -6  -6   9       21.92       37.06     13.17 o 
  -5  -6   9      127.28      139.51     16.80 o 
  -4  -6   9      912.05      881.23     33.17 o 
  -3  -6   9     2790.36     2876.35     59.73 o 
  -2  -6   9     1491.86     1320.82     72.40 o 
  -1  -6   9     2539.61     2572.30     68.98 o 
   0  -6   9      105.60       96.83     25.27 o 
   1  -6   9        0.65      -10.61     12.45 o 
   2  -6   9        0.95       25.18     18.17 o 
   3  -6   9      344.98      412.70     42.05 o 
   4  -6   9      251.51      287.00     45.74 o 
   5  -6   9       72.16       67.92     19.40 o 
   7  -6   9      110.04      131.14     34.40 o 
  -9  -5   9        3.39        6.55     14.57 o 
  -8  -5   9      130.79       20.29     17.34 o 
  -7  -5   9        3.35       20.29     19.83 o 
  -6  -5   9      142.28      159.15     16.13 o 
  -5  -5   9      388.99      382.71     36.52 o 
  -4  -5   9     1071.59     1148.05     44.39 o 
  -3  -5   9        6.71       -3.97      8.82 o 
  -2  -5   9     2307.50     2505.87     65.76 o 
  -1  -5   9      780.12      671.40     35.09 o 
   0  -5   9      105.00       96.28     24.53 o 
   1  -5   9       50.12       21.86     16.51 o 
   2  -5   9      228.27      209.62     32.28 o 
   3  -5   9      433.12      449.59     42.79 o 
   4  -5   9        2.25      -11.16     11.16 o 
   5  -5   9        3.34       17.52     13.46 o 
   6  -5   9      234.68      260.25     41.87 o 
   7  -5   9      108.70      103.29     27.94 o 
   8  -5   9      348.86      329.88     49.52 o 
 -10  -4   9       26.19        8.30     16.42 o 
  -9  -4   9       60.87       -0.92     13.28 o 
  -8  -4   9        4.23        7.65     21.40 o 
  -7  -4   9      105.12      102.64     30.80 o 
  -6  -4   9      166.77      182.51     35.69 o 
  -5  -4   9     1048.34     1062.96     41.98 o 
  -4  -4   9        0.34       -8.36      8.36 o 
  -3  -4   9     6831.61     6665.44    109.79 o 
  -2  -4   9     1267.43     1276.60     45.26 o 
  -1  -4   9      615.70      593.59     32.21 o 
   0  -4   9      270.17      252.98     23.27 o 
   1  -4   9        0.65       17.98     15.40 o 
   2  -4   9      355.66      385.03     39.47 o 
   3  -4   9        3.27        9.66      8.86 o 
   4  -4   9       31.57       11.63     10.38 o 
   5  -4   9       63.47       76.37     15.89 o 
   6  -4   9      179.52      135.85     33.29 o 
   7  -4   9      249.94      231.39     39.01 o 
   8  -4   9      466.97      498.56     55.80 o 
 -10  -3   9       29.48       -9.41     14.66 o 
  -9  -3   9       24.29       58.75     26.65 o 
  -8  -3   9        1.82       27.30     24.44 o 
  -7  -3   9      200.19      197.08     39.56 o 
  -6  -3   9     1057.56     1176.52     99.09 o 
  -5  -3   9       18.74       21.31     11.08 o 
  -4  -3   9     2300.61     2340.99     60.74 o 
  -3  -3   9     1874.82     1790.23     52.81 o 
  -2  -3   9       97.82       91.54     19.74 o 
  -1  -3   9      598.02      628.62     32.16 o 
   0  -3   9      125.55       99.01     16.71 o 
   1  -3   9      223.97      192.19     31.36 o 
   2  -3   9      484.28      472.37     42.88 o 
   3  -3   9       50.61       58.71     13.16 o 
   4  -3   9       91.95      122.16     32.00 o 
   5  -3   9       95.11      116.02     19.14 o 
   6  -3   9      128.37       90.38     27.48 o 
   7  -3   9      878.16      900.65     67.14 o 
   8  -3   9      182.96      289.30     46.11 o 
 -10  -2   9       12.34       10.42     23.61 o 
  -9  -2   9        1.20       36.98     25.08 o 
  -8  -2   9        1.71      -18.35     18.35 o 
  -7  -2   9      491.77      542.27     52.29 o 
  -6  -2   9      118.99      131.30     19.32 o 
  -5  -2   9     1532.38     1614.88     51.02 o 
  -4  -2   9     1858.77     1865.06    113.11 o 
  -3  -2   9      301.80      262.14     22.25 o 
  -2  -2   9     1207.72     1231.57     42.57 o 
  -1  -2   9        1.52       -0.28     12.73 o 
   0  -2   9       57.91       60.46     13.64 o 
   1  -2   9      943.12     1003.02     58.01 o 
   2  -2   9      224.90      222.58     44.54 o 
   3  -2   9       13.00       11.84      8.91 o 
   4  -2   9       42.99       55.55     23.42 o 
   5  -2   9      232.84      243.01     23.69 o 
   6  -2   9     1309.56     1347.11     76.36 o 
   7  -2   9      135.36      151.15     35.32 o 
 -10  -1   9        0.06        1.38     21.58 o 
  -9  -1   9       31.60       42.15     25.18 o 
  -8  -1   9      140.89      185.28     39.01 o 
  -7  -1   9       16.27       32.37     21.12 o 
  -6  -1   9      724.22      761.18     36.13 o 
  -5  -1   9     1864.46     1976.56     56.22 o 
  -4  -1   9      130.66      141.36     24.53 o 
  -3  -1   9     2426.45     2517.74     61.61 o 
  -2  -1   9      174.86      176.48     18.83 o 
  -1  -1   9      699.98      722.81     38.13 o 
   0  -1   9      559.95      536.44     27.96 o 
   1  -1   9      815.11      786.29     32.91 o 
   2  -1   9        1.07       -4.80      7.98 o 
   3  -1   9       35.30       42.43     12.45 o 
   4  -1   9       19.36       29.78     11.93 o 
   5  -1   9      323.13      351.67     64.69 o 
   6  -1   9      734.59      711.13     58.65 o 
   7  -1   9      171.75      191.09     33.57 o 
 -10   0   9        5.49       50.35     25.08 o 
  -9   0   9        2.91       32.65     26.47 o 
  -8   0   9        0.79       11.90     22.59 o 
  -7   0   9      308.65      348.88     44.27 o 
  -6   0   9      963.72     1098.35     43.36 o 
  -5   0   9       10.75        9.97     10.79 o 
  -4   0   9     1531.67     1586.43     49.95 o 
  -3   0   9      372.31      361.66     24.61 o 
  -2   0   9      405.87      404.47     25.14 o 
  -1   0   9        6.69       11.27      8.29 o 
   0   0   9      784.53      870.96     55.06 o 
   1   0   9       53.49       57.74     13.40 o 
   2   0   9      299.38      323.68     45.28 o 
   3   0   9        2.02        1.44      8.98 o 
   4   0   9       86.11       70.58     16.24 o 
   5   0   9      390.51      485.09     32.35 o 
   6   0   9       44.67       29.70     18.54 o 
   7   0   9      505.83      619.28     58.93 o 
  -9   1   9        1.67       34.95     22.69 o 
  -8   1   9      120.63      143.41     34.86 o 
  -7   1   9      621.16      805.02     61.61 o 
  -6   1   9       63.42       81.85     15.87 o 
  -5   1   9      296.09      332.30     38.27 o 
  -4   1   9      394.83      441.04     84.06 o 
  -3   1   9      663.39      681.79     32.41 o 
  -2   1   9        1.86        4.21      8.37 o 
  -1   1   9     1165.57     1172.81     65.02 o 
   0   1   9      146.48      143.63     19.97 o 
   1   1   9      542.31      633.05     47.13 o 
   2   1   9      275.69      301.59     25.19 o 
   3   1   9      125.55      113.24     36.61 o 
   4   1   9       56.84       71.20     18.91 o 
   5   1   9        0.87        0.24     10.10 o 
   6   1   9      510.65      471.54     49.89 o 
   7   1   9       18.86       39.56     25.08 o 
  -9   2   9       17.25       65.94     24.81 o 
  -8   2   9       26.54       24.44     23.61 o 
  -7   2   9       68.37      109.93     30.71 o 
  -6   2   9      196.14      196.24     32.32 o 
  -5   2   9      163.76      211.34     22.24 o 
  -4   2   9      229.87      213.08     21.79 o 
  -3   2   9      146.46      131.23     28.87 o 
  -2   2   9      553.37      638.00     50.26 o 
  -1   2   9      246.11      226.59     35.23 o 
   0   2   9     1284.05     1339.66     51.75 o 
   1   2   9        9.36        8.38     11.76 o 
   2   2   9        1.54       -6.40      9.09 o 
   3   2   9      274.61      210.41     46.57 o 
   4   2   9      100.95       85.62     17.91 o 
   5   2   9      393.58      388.41     31.20 o 
   6   2   9      201.04      265.79     40.85 o 
  -9   3   9      117.41      162.96     37.53 o 
  -8   3   9       30.07       59.39     26.28 o 
  -7   3   9      363.50      394.16     45.47 o 
  -6   3   9      364.13      471.49     31.17 o 
  -5   3   9        0.84       -6.77      9.94 o 
  -4   3   9       92.29      149.31     32.00 o 
  -3   3   9      171.61      196.34     34.95 o 
  -2   3   9      557.09      492.20     47.86 o 
  -1   3   9       97.06      113.99     30.06 o 
   0   3   9      851.00      977.29     65.29 o 
   1   3   9        0.05       18.94     12.82 o 
   2   3   9       36.28       56.39     17.25 o 
   3   3   9       54.19       57.81     16.55 o 
   4   3   9       86.26      102.20     27.30 o 
   5   3   9      202.95      248.57     27.76 o 
   6   3   9       12.43        8.58     21.95 o 
  -8   4   9        0.08        1.48     18.08 o 
  -7   4   9       37.42       95.27     26.28 o 
  -6   4   9        2.15        7.10     14.20 o 
  -5   4   9       88.00       93.33     27.94 o 
  -4   4   9       51.06       34.95     20.20 o 
  -3   4   9      224.00      238.58     36.89 o 
  -2   4   9       22.43       64.46     22.96 o 
  -1   4   9      913.39     1040.00     69.44 o 
   0   4   9       51.97       40.02     23.61 o 
   1   4   9       87.93       98.11     21.81 o 
   2   4   9       42.17       23.49     15.86 o 
   3   4   9       14.57        9.58     19.83 o 
   4   4   9      343.79      369.41     32.96 o 
   5   4   9        8.88        1.00     12.21 o 
  -6   5   9        3.06        5.63     16.60 o 
  -5   5   9        0.22       19.92     15.31 o 
  -4   5   9       56.21       69.72     26.65 o 
  -3   5   9        7.43      -14.29     14.29 o 
  -2   5   9      592.78      648.24     57.46 o 
  -1   5   9      167.02      230.74     39.56 o 
   0   5   9       51.15      114.73     34.21 o 
   1   5   9       15.14       23.16     14.21 o 
   2   5   9       24.85       37.70     16.40 o 
   3   5   9      154.94      134.27     24.53 o 
   4   5   9       34.10       56.63     17.42 o 
  -5   6   9       63.77       77.10     24.81 o 
  -4   6   9        3.80       11.53     15.95 o 
  -3   6   9      193.64       15.77     16.78 o 
  -1   6   9        7.05       -3.32      9.96 o 
   0   6   9       53.09       69.17     31.17 o 
   1   6   9        2.89       21.30     21.67 o 
   2   6   9       17.51        9.44     26.79 o 
   3   6   9       93.48      111.04     24.67 o 
  -4   7   9       70.55      119.15     37.90 o 
  -3   7   9      145.29        1.66     16.42 o 
  -2   7   9        2.61      -14.39     14.39 o 
  -1   7   9       27.19        0.55     16.78 o 
   0   7   9       15.45       33.75     23.24 o 
   1   7   9       76.73       75.99     28.59 o 
  -4 -12  10       33.88       47.40     27.02 o 
  -3 -12  10       63.98       74.06     28.31 o 
  -2 -12  10      121.27      125.70     37.07 o 
  -1 -12  10       18.12       27.11     27.30 o 
   0 -12  10       73.01      -13.46     15.77 o 
   1 -12  10      157.12        7.65     15.77 o 
   2 -12  10        8.23        5.99     16.51 o 
   3 -12  10        0.81       34.86     18.63 o 
  -5 -11  10      108.92       41.52     73.59 o 
  -4 -11  10       42.77       13.03     18.08 o 
  -3 -11  10      110.24      131.88     34.68 o 
  -2 -11  10       11.47       15.86     20.84 o 
  -1 -11  10      185.66      222.35     45.28 o 
   0 -11  10       83.63       20.47     18.17 o 
   1 -11  10       17.06        7.56     12.17 o 
   2 -11  10       13.71        4.80     12.63 o 
   4 -11  10      121.59      145.07     38.73 o 
  -6 -10  10      157.58       16.32     16.78 o 
  -5 -10  10      145.98      201.32     34.68 o 
  -4 -10  10        6.98       -1.10     14.29 o 
  -3 -10  10       14.96       24.35     15.82 o 
  -2 -10  10       29.15       35.14     23.24 o 
  -1 -10  10      154.95      153.46     38.18 o 
   0 -10  10       18.95       26.19     24.07 o 
   1 -10  10      129.17      104.49     33.02 o 
   2 -10  10      188.23      162.50     41.04 o 
   3 -10  10      197.38      167.29     40.02 o 
   4 -10  10       63.98      109.19     31.26 o 
   5 -10  10      404.67      400.80     52.84 o 
  -6  -9  10       74.72      -12.27     12.27 o 
  -5  -9  10        1.46       -8.81     12.27 o 
  -4  -9  10        2.76        5.98     12.77 o 
  -3  -9  10       99.21       98.37     21.25 o 
  -2  -9  10      118.19      153.26     33.02 o 
  -1  -9  10        1.05       22.78     21.76 o 
   0  -9  10       73.54       90.88     21.72 o 
   1  -9  10        6.15        4.53     16.32 o 
   2  -9  10      367.10      438.27     37.14 o 
   3  -9  10       49.93      104.03     34.21 o 
   4  -9  10      822.95     1072.47     77.56 o 
   5  -9  10       61.71       73.23     26.10 o 
  -6  -8  10        3.88       -3.49     10.53 o 
  -5  -8  10       50.46       34.52     15.02 o 
  -4  -8  10        3.26       16.96     13.16 o 
  -3  -8  10      126.24      127.56     18.51 o 
  -2  -8  10       79.00       81.17     16.70 o 
  -1  -8  10       17.05       21.65     14.29 o 
   0  -8  10        6.43       18.74     15.76 o 
   1  -8  10      322.20      377.63     38.96 o 
   2  -8  10       54.13       63.55     32.05 o 
   3  -8  10     1068.35     1297.31     59.98 o 
   4  -8  10      211.99      208.52     31.02 o 
   5  -8  10      297.11      375.05     35.14 o 
  -7  -7  10       20.65        4.98     10.61 o 
  -6  -7  10      234.46      271.26     44.45 o 
  -5  -7  10        5.71       17.84      9.83 o 
  -4  -7  10        1.94       14.97     10.42 o 
  -3  -7  10       13.81       23.85     11.85 o 
  -2  -7  10       13.18       26.91     12.69 o 
  -1  -7  10      158.46      135.39     19.69 o 
   0  -7  10      281.14      321.83     31.70 o 
   1  -7  10       16.44        8.85     15.44 o 
   2  -7  10     1440.10     1669.97     65.55 o 
   3  -7  10      514.60      572.76     42.47 o 
   4  -7  10      375.68      471.41     38.25 o 
   5  -7  10      278.11      316.56     33.47 o 
  -8  -6  10        1.14       15.95     14.57 o 
  -6  -6  10       50.41       44.96     14.16 o 
  -5  -6  10       12.61       17.06      9.67 o 
  -4  -6  10       93.14       70.96     14.86 o 
  -3  -6  10      122.45      102.37     30.89 o 
  -2  -6  10        2.96        8.86     11.63 o 
  -1  -6  10      197.15      192.52     23.86 o 
   0  -6  10       51.68       43.90     21.03 o 
   1  -6  10      911.52     1016.86     64.56 o 
   2  -6  10      738.57      833.88     60.13 o 
   3  -6  10      336.98      356.63     41.96 o 
   4  -6  10     2012.42     2022.09     91.21 o 
   5  -6  10      166.99      162.77     39.84 o 
  -9  -5  10       22.33       -3.97     16.23 o 
  -8  -5  10      309.74      285.89     44.45 o 
  -7  -5  10       88.08      104.67     33.66 o 
  -6  -5  10      160.81      147.81     17.16 o 
  -5  -5  10        7.82       22.15     19.60 o 
  -4  -5  10      387.68      398.94     32.23 o 
  -3  -5  10       90.99       57.22     21.53 o 
  -2  -5  10       46.29       17.36     11.64 o 
  -1  -5  10        8.44       32.79     13.13 o 
   0  -5  10      886.07      937.17     59.85 o 
   1  -5  10     1174.08     1211.63     68.15 o 
   2  -5  10      127.99      105.04     28.40 o 
   3  -5  10     1253.87     1395.25     74.42 o 
   4  -5  10       48.43       66.77     22.04 o 
   5  -5  10      250.93      250.20     34.95 o 
  -9  -4  10      199.58      211.84     44.36 o 
  -8  -4  10      163.83      149.31     36.70 o 
  -7  -4  10        6.42       27.57     22.50 o 
  -6  -4  10      103.43       95.00     16.79 o 
  -5  -4  10      325.48      297.36     26.05 o 
  -4  -4  10      182.79      192.31     21.95 o 
  -3  -4  10        0.66       -8.79      8.79 o 
  -2  -4  10       74.18       32.84     20.06 o 
  -1  -4  10      379.19      355.80     26.74 o 
   0  -4  10     1280.56     1366.11     69.91 o 
   1  -4  10       70.90       23.79     17.98 o 
   2  -4  10     1389.66     1417.01     73.41 o 
   3  -4  10      184.09      117.95     28.22 o 
   4  -4  10     1490.85     1484.06     75.25 o 
   5  -4  10       37.15       42.70     20.01 o 
   7  -4  10       13.41       19.64     16.60 o 
  -9  -3  10      164.65      170.71     39.56 o 
  -8  -3  10       71.95       80.60     29.97 o 
  -7  -3  10       98.57       67.14     30.06 o 
  -6  -3  10      317.15      302.80     25.61 o 
  -5  -3  10      220.13      286.05     25.25 o 
  -4  -3  10       45.84       37.39     13.36 o 
  -3  -3  10       75.46       90.80     20.24 o 
  -2  -3  10       78.53       71.68     18.08 o 
  -1  -3  10      646.35      668.33     34.65 o 
   0  -3  10        9.72       17.05     10.97 o 
   1  -3  10     1350.69     1412.31     72.21 o 
   2  -3  10      551.83      533.97     47.68 o 
   3  -3  10      295.75      269.94     37.81 o 
   4  -3  10       72.19      108.27     26.74 o 
   5  -3  10      241.37      342.61     39.01 o 
   6  -3  10       74.92       93.61     27.30 o 
   7  -3  10      414.36      449.50     44.82 o 
  -9  -2  10        6.41       -4.43     22.04 o 
  -8  -2  10       85.29      109.28     29.97 o 
  -7  -2  10       15.21       -3.41     18.35 o 
  -6  -2  10      387.67      447.48     30.30 o 
  -5  -2  10        5.78       -8.35      8.35 o 
  -4  -2  10      539.40      557.25     32.06 o 
  -3  -2  10      281.66      269.26     24.16 o 
  -2  -2  10      169.75      193.11     21.11 o 
  -1  -2  10      101.15       89.53     15.82 o 
   0  -2  10      928.35      942.29     39.18 o 
   1  -2  10      961.83      974.89     60.50 o 
   2  -2  10      308.02      295.95     38.55 o 
   3  -2  10      138.18      140.46     30.62 o 
   4  -2  10      856.20      946.49     60.78 o 
   5  -2  10      283.45      298.96     26.80 o 
   6  -2  10      404.97      366.86     44.27 o 
   7  -2  10      375.76      411.22     47.59 o 
  -9  -1  10       28.17       13.74     23.33 o 
  -8  -1  10       59.69       47.03     26.38 o 
  -7  -1  10      479.39      626.20     55.80 o 
  -6  -1  10        0.76       -9.22      9.22 o 
  -5  -1  10      671.58      725.61     36.81 o 
  -4  -1  10      192.38      211.35     21.77 o 
  -3  -1  10      174.13      189.61     21.11 o 
  -2  -1  10       42.30       25.58     10.69 o 
  -1  -1  10      231.53      182.44     20.53 o 
   0  -1  10      506.41      558.97     47.68 o 
   1  -1  10       14.36        3.97     16.88 o 
   2  -1  10      265.50      262.56     36.52 o 
   3  -1  10      325.42      316.97     38.27 o 
   4  -1  10      954.31      940.48     46.43 o 
   5  -1  10      422.19      437.44     31.58 o 
   6  -1  10     1107.11     1323.04     80.23 o 
  -9   0  10        5.19       -9.50     18.81 o 
  -8   0  10      379.22      492.93     51.55 o 
  -7   0  10       56.67        2.95     22.04 o 
  -6   0  10      727.40      767.70     38.44 o 
  -5   0  10      269.38      316.45     26.65 o 
  -4   0  10        4.25       11.44     12.45 o 
  -3   0  10       13.57        7.49      9.61 o 
  -2   0  10        4.26        3.65      8.48 o 
  -1   0  10      427.72      417.68     42.61 o 
   0   0  10       63.23       33.11     19.18 o 
   1   0  10      254.63      327.30     40.49 o 
   2   0  10        2.17       19.09     17.43 o 
   3   0  10      826.68      897.93     54.04 o 
   4   0  10       52.55       53.85     15.72 o 
   5   0  10      917.06     1038.77     47.69 o 
   6   0  10       68.28       84.38     25.27 o 
  -9   1  10      175.72      246.88     41.22 o 
  -8   1  10      194.45      216.45     41.41 o 
  -7   1  10       78.72      137.04     29.60 o 
  -6   1  10     1119.20     1237.98     49.19 o 
  -5   1  10        1.50       -5.80      9.85 o 
  -4   1  10       45.09       54.22     13.68 o 
  -3   1  10        4.71       15.12     17.52 o 
  -2   1  10      228.44      201.69     34.86 o 
  -1   1  10      317.27      400.07     44.08 o 
   0   1  10       15.56       49.99     22.59 o 
   1   1  10       14.90        6.92     16.78 o 
   2   1  10       88.67      129.67     30.80 o 
   3   1  10       21.93        0.08     19.27 o 
   4   1  10     1522.69     1681.16     67.28 o 
   5   1  10      285.90      312.27     28.36 o 
   6   1  10      282.01      331.82     46.57 o 
  -8   2  10       30.55       92.87     27.85 o 
  -7   2  10      392.43      622.51     55.98 o 
  -6   2  10        1.47       10.37     13.00 o 
  -5   2  10       19.00       29.77     14.53 o 
  -4   2  10        0.14        5.16     16.42 o 
  -3   2  10        1.25       15.59     19.18 o 
  -2   2  10      301.40      342.33     42.15 o 
  -1   2  10      141.74       95.91     27.48 o 
   0   2  10      209.50      131.33     32.92 o 
   1   2  10       68.74       92.13     27.67 o 
   2   2  10       14.00        3.73     11.55 o 
   3   2  10      934.58     1062.85     49.65 o 
   4   2  10      576.54      578.03     37.43 o 
   5   2  10       45.09      125.49     30.71 o 
  -8   3  10      257.84      364.19     42.88 o 
  -7   3  10      121.16      154.01     33.29 o 
  -6   3  10       68.39       54.60     21.58 o 
  -5   3  10        3.87       33.02     20.10 o 
  -4   3  10       41.86       24.81     19.00 o 
  -3   3  10      157.74      140.36     32.65 o 
  -2   3  10       25.77       26.38     20.66 o 
  -1   3  10       36.77       37.90     23.15 o 
   0   3  10      169.57      169.60     37.63 o 
   1   3  10       65.56       58.54     17.12 o 
   2   3  10      401.75      408.18     62.48 o 
   3   3  10      411.69      374.16     32.47 o 
   4   3  10       19.51       56.47     21.40 o 
  -6   4  10       24.22       52.75     19.55 o 
  -5   4  10       18.07        7.56     17.06 o 
  -4   4  10        0.22        8.12     17.34 o 
  -3   4  10      404.66      468.40     50.35 o 
  -2   4  10        1.81      -16.05     16.05 o 
  -1   4  10      101.52       78.11     26.84 o 
   0   4  10       36.84       25.55     21.86 o 
   1   4  10      116.19      111.79     22.07 o 
   2   4  10      473.30      498.07     37.91 o 
   3   4  10        1.83       22.34     14.33 o 
   4   4  10      177.07      192.77     29.56 o 
  -5   5  10       29.29       19.64     16.23 o 
  -4   5  10      226.01      254.26     35.87 o 
  -3   5  10       17.48        5.07     10.14 o 
  -2   5  10       12.67       11.62     10.88 o 
  -1   5  10        9.49      -11.53     11.53 o 
   0   5  10       32.69       12.36     20.84 o 
   1   5  10      279.65      397.58     51.74 o 
   2   5  10       46.07       24.46     14.11 o 
  -4   6  10      164.20      112.88     34.12 o 
  -3   6  10       15.88        8.85     14.76 o 
  -2   6  10       55.31       -1.94     14.66 o 
  -1   6  10        1.67        8.76     16.05 o 
   0   6  10       51.58       28.68     23.15 o 
  -3 -12  11       15.75       33.66     20.66 o 
  -2 -12  11      168.28      191.82     44.18 o 
  -1 -12  11      143.33      167.29     40.12 o 
   0 -12  11       54.82       -9.59     19.55 o 
   1 -12  11       77.16        3.60     18.72 o 
  -4 -11  11        0.87       11.27     12.84 o 
  -3 -11  11      218.29      272.24     43.62 o 
  -2 -11  11      302.49      332.37     47.40 o 
  -1 -11  11       26.44       14.76     26.10 o 
   0 -11  11      175.10       15.86     14.02 o 
   1 -11  11        2.14       -5.99     12.63 o 
   2 -11  11       33.46        7.84     13.93 o 
   3 -11  11       38.77        6.73     16.78 o 
  -6 -10  11       35.98       -9.59     16.88 o 
  -5 -10  11        1.50      -14.09     17.80 o 
  -4 -10  11      254.71      312.55     43.44 o 
  -3 -10  11      296.48      390.01     48.69 o 
  -2 -10  11       23.88        3.04     18.35 o 
  -1 -10  11      329.89      406.89     51.37 o 
   0 -10  11       15.35      -11.62     17.52 o 
   1 -10  11       20.66        2.40     14.57 o 
   2 -10  11        0.38       -8.39     11.99 o 
   3 -10  11       59.73       -6.92     14.76 o 
   4 -10  11        0.42      -10.51     22.13 o 
  -6  -9  11        4.60       -1.84     13.46 o 
  -5  -9  11      166.16       55.36     70.41 o 
  -4  -9  11      464.63      528.16     51.00 o 
  -3  -9  11        2.02      -10.10     12.62 o 
  -2  -9  11      556.97      597.73     33.82 o 
  -1  -9  11       83.38       88.30     55.29 o 
   0  -9  11      308.19      328.59     33.19 o 
   1  -9  11       28.50       37.35     18.50 o 
   3  -9  11        9.19       11.98     16.42 o 
   4  -9  11        4.88        7.57     11.87 o 
   5  -9  11       19.09       42.61     27.11 o 
  -7  -8  11        1.33       -2.40     14.48 o 
  -6  -8  11       58.48       -4.15     13.00 o 
  -5  -8  11      304.22      395.87     33.14 o 
  -4  -8  11       38.24       44.27     13.90 o 
  -3  -8  11      267.41      272.81     40.82 o 
  -2  -8  11      445.16      402.07     34.65 o 
  -1  -8  11      134.48      146.53     27.09 o 
   0  -8  11       25.53       29.28     19.08 o 
   1  -8  11      374.04      388.52     37.20 o 
   2  -8  11       95.52      128.47     29.97 o 
   3  -8  11      183.10      230.82     31.82 o 
   4  -8  11      107.95      128.04     25.73 o 
   5  -8  11       49.06      102.07     22.94 o 
  -8  -7  11       17.40      -14.29     14.29 o 
  -7  -7  11      154.52        4.98     16.69 o 
  -6  -7  11      281.31      335.29     23.27 o 
  -5  -7  11       88.82      104.06     20.44 o 
  -4  -7  11      173.37      206.24     21.35 o 
  -3  -7  11       80.50       69.82     15.44 o 
  -2  -7  11       15.30       47.35     14.93 o 
  -1  -7  11      104.24       94.99     30.43 o 
   3  -7  11      468.07      504.15     57.18 o 
   4  -7  11      187.81      211.52     29.44 o 
   5  -7  11      111.83       92.96     23.80 o 
  -8  -6  11       58.11       46.85     29.88 o 
  -7  -6  11       68.69      120.90     32.92 o 
  -6  -6  11       52.83       60.37     12.88 o 
  -5  -6  11      164.05      197.19     21.08 o 
  -4  -6  11       58.49       97.11     30.43 o 
  -3  -6  11       35.37       27.63     14.38 o 
  -2  -6  11      332.98      307.92     28.59 o 
  -1  -6  11      292.33      247.24     45.74 o 
   0  -6  11      561.18      616.42     52.48 o 
   1  -6  11       68.64       40.85     24.35 o 
   2  -6  11      729.38      777.72     59.76 o 
   3  -6  11       10.99      -12.54     16.05 o 
   4  -6  11      175.43      211.19     34.49 o 
  -8  -5  11       39.64      105.32     32.92 o 
  -7  -5  11       34.17       46.76     23.70 o 
  -6  -5  11       27.96       32.00     22.78 o 
  -5  -5  11      516.93      597.59     36.31 o 
  -4  -5  11       22.55       29.94     13.78 o 
  -3  -5  11      114.19      119.39     41.96 o 
  -2  -5  11      136.55      153.10     22.83 o 
  -1  -5  11     1039.93     1031.93     47.08 o 
   0  -5  11        0.46        2.95     15.86 o 
   1  -5  11     2166.88     2216.77     96.28 o 
   2  -5  11      346.36      315.31     41.22 o 
   3  -5  11      114.99       69.63     24.81 o 
   4  -5  11       12.01        8.76     13.83 o 
   5  -5  11        0.49      -12.36     12.36 o 
  -8  -4  11        0.21      -17.34     17.34 o 
  -7  -4  11       21.46       -4.70     18.63 o 
  -6  -4  11       44.72       56.05     15.92 o 
  -5  -4  11       18.73       35.81     13.52 o 
  -4  -4  11       13.85        5.59     11.37 o 
  -3  -4  11      101.70       66.11     17.17 o 
  -2  -4  11     1060.22     1082.85     46.42 o 
  -1  -4  11       16.33       20.76     16.78 o 
   0  -4  11      928.09      935.15     62.53 o 
   1  -4  11      930.65     1035.76     65.85 o 
   2  -4  11      106.64      152.35     33.38 o 
   3  -4  11      151.65      165.91     33.66 o 
   4  -4  11       27.41       28.31     18.26 o 
   5  -4  11       75.95       84.38     23.89 o 
  -9  -3  11        5.55      -10.24     22.23 o 
  -8  -3  11        3.19        6.46     21.67 o 
  -7  -3  11        5.62       14.29     21.67 o 
  -6  -3  11       18.77       16.55     15.36 o 
  -5  -3  11        7.86       17.31     11.06 o 
  -4  -3  11       11.41        4.17     11.04 o 
  -3  -3  11      465.89      490.63     32.60 o 
  -2  -3  11      253.26      282.69     26.38 o 
  -1  -3  11     1426.59     1460.90     52.68 o 
   0  -3  11     1679.82     1727.34     83.83 o 
   1  -3  11      175.55      198.46     36.61 o 
   2  -3  11      299.32      334.40     41.41 o 
   3  -3  11        0.75       24.99     17.80 o 
   4  -3  11       64.82       66.77     23.42 o 
   5  -3  11      255.01      221.52     33.94 o 
  -9  -2  11       25.62       30.43     22.04 o 
  -8  -2  11        1.52       -0.28     20.47 o 
  -7  -2  11       44.37       62.44     25.64 o 
  -6  -2  11       11.20       16.33     12.45 o 
  -5  -2  11       14.92        5.01     11.32 o 
  -4  -2  11       70.83       98.15     22.46 o 
  -3  -2  11      129.64      127.64     32.79 o 
  -2  -2  11      387.31      426.39     29.94 o 
  -1  -2  11     1257.65     1246.14     59.62 o 
   0  -2  11        5.05        2.03     17.06 o 
   1  -2  11      645.32      711.69     55.33 o 
   2  -2  11       10.10        3.32     16.60 o 
   3  -2  11       93.71       59.02     24.62 o 
   4  -2  11       60.88       62.99     22.23 o 
   5  -2  11       57.20       63.08     22.04 o 
  -8  -1  11       22.84       53.12     23.79 o 
  -7  -1  11       87.14       65.39     26.10 o 
  -6  -1  11       20.19       -2.90     11.95 o 
  -5  -1  11       14.20       13.24     24.81 o 
  -4  -1  11       17.26        8.92     10.68 o 
  -3  -1  11      273.97      291.45     25.84 o 
  -2  -1  11     1210.26     1335.67     73.50 o 
  -1  -1  11        0.58      -12.36     14.85 o 
   0  -1  11      965.91     1147.08     69.26 o 
   1  -1  11       62.41       35.51     22.87 o 
   2  -1  11      101.61      102.83     27.94 o 
   3  -1  11      103.56      107.44     28.04 o 
   4  -1  11       40.29       32.19     21.86 o 
   5  -1  11       19.00       17.34     16.78 o 
  -8   0  11      135.99       94.25     30.80 o 
  -7   0  11        3.19       -6.46     16.42 o 
  -6   0  11       19.04        2.64     29.93 o 
  -5   0  11      121.91      183.66     32.65 o 
  -4   0  11       67.68       83.09     24.02 o 
  -3   0  11      931.24      967.98     64.00 o 
  -2   0  11      111.80      116.11     30.16 o 
  -1   0  11      867.33      960.88     64.00 o 
   0   0  11      481.02      441.10     47.50 o 
   1   0  11      591.68      601.85     53.40 o 
   2   0  11        0.77       -5.63     16.14 o 
   3   0  11      350.17      374.24     43.71 o 
   4   0  11        0.21        0.00     15.12 o 
   5   0  11      119.80      166.56     33.38 o 
  -8   1  11       55.03       51.55     25.36 o 
  -7   1  11       85.61       77.65     26.65 o 
  -6   1  11       43.33       28.15     12.53 o 
  -5   1  11        5.05        5.16     14.76 o 
  -4   1  11      155.66      136.77     31.36 o 
  -3   1  11       81.01       49.99     22.96 o 
  -2   1  11      477.67      547.16     50.82 o 
  -1   1  11      662.17      641.60     54.87 o 
   0   1  11        4.72       18.44     21.40 o 
   1   1  11      188.22      217.37     38.18 o 
   2   1  11      209.34      206.30     40.39 o 
   3   1  11       42.51       65.85     24.44 o 
   4   1  11      313.28      422.84     45.10 o 
   5   1  11       44.81       58.56     22.23 o 
  -7   2  11       37.96       22.50     21.21 o 
  -6   2  11       48.46       10.14     18.72 o 
  -5   2  11      194.91      221.06     33.75 o 
  -4   2  11      186.69      184.35     37.53 o 
  -3   2  11      119.15      113.16     30.71 o 
  -2   2  11      283.29      353.12     43.90 o 
  -1   2  11       13.99        0.37     17.34 o 
   0   2  11      221.05      206.40     41.41 o 
   1   2  11      278.53      314.85     44.36 o 
   2   2  11      208.36      228.35     44.54 o 
   3   2  11       95.67      153.83     34.12 o 
   4   2  11      258.79      257.30     38.46 o 
  -6   3  11        3.08      -14.39     14.39 o 
  -5   3  11       57.42       79.87     26.10 o 
  -4   3  11       31.95        0.74     18.63 o 
  -2   3  11        0.07        0.83     19.46 o 
   0   3  11        0.75       -2.77     15.59 o 
   1   3  11      152.49      235.91     40.39 o 
   2   3  11       48.56       42.05     28.68 o 
   3   3  11      422.17      582.94     55.61 o 
  -5   4  11        2.65        5.53     18.08 o 
  -4   4  11      258.32      277.32     42.88 o 
  -3   4  11       72.68       -0.28     14.48 o 
  -2   4  11       10.12       -7.93     13.10 o 
  -1   4  11        0.64       -6.92     13.10 o 
   0   4  11       95.32      134.92     36.61 o 
   1   4  11        2.47        0.92     19.55 o 
   2   4  11      303.19      328.96     47.40 o 
  -4   5  11       66.00       78.02     28.04 o 
  -3   5  11        0.63       -2.49     14.11 o 
  -2   5  11        5.63      -11.34     15.40 o 
   0   5  11        4.97       18.08     23.89 o 
  -3 -11  12        2.94       18.72     22.23 o 
  -2 -11  12       66.46      123.67     35.51 o 
  -1 -11  12       60.93      112.51     36.61 o 
   0 -11  12       14.18       19.09     16.69 o 
   1 -11  12        0.29        7.01     17.34 o 
   2 -11  12       31.96       15.95     19.09 o 
  -5 -10  12      104.22       42.39     61.56 o 
  -4 -10  12        6.58       -4.85     13.78 o 
  -3 -10  12      210.48      291.45     31.80 o 
  -2 -10  12      140.16      159.36     39.01 o 
  -1 -10  12        6.79       13.56     22.69 o 
   0 -10  12       24.99        0.83     13.19 o 
   1 -10  12      123.95       10.42     15.31 o 
   2 -10  12       93.48        2.40     14.48 o 
   3 -10  12       14.30      -13.28     15.59 o 
  -5  -9  12       42.75       49.64     16.92 o 
  -4  -9  12      253.04      301.71     30.68 o 
  -3  -9  12      302.10      315.04     26.55 o 
  -2  -9  12       10.18        5.91     15.00 o 
  -1  -9  12        0.77       22.78     19.00 o 
   1  -9  12       79.78      -13.86     17.75 o 
   2  -9  12        0.11       18.19     11.06 o 
   3  -9  12       55.74       20.97     12.67 o 
   4  -9  12       15.28       22.84     20.02 o 
  -6  -8  12       41.54       55.33     28.50 o 
  -5  -8  12      261.35      327.49     24.87 o 
  -4  -8  12      679.89      720.95     35.70 o 
  -3  -8  12      101.62       80.69     16.56 o 
  -2  -8  12      144.23      170.57     28.03 o 
  -1  -8  12        0.30      -14.20     14.20 o 
   0  -8  12       16.14       19.59     15.29 o 
   1  -8  12       33.65       18.58     15.55 o 
   2  -8  12       12.27       11.52     13.62 o 
   3  -8  12        0.30       -0.99     13.93 o 
   4  -8  12        6.13       -4.94     15.58 o 
  -7  -7  12       55.13       81.25     30.99 o 
  -6  -7  12      189.65      167.29     39.38 o 
  -5  -7  12      552.21      639.82     32.98 o 
  -4  -7  12       70.58       75.96     16.37 o 
  -3  -7  12      376.21      450.15     30.47 o 
  -2  -7  12       86.45       55.33     25.82 o 
  -1  -7  12        0.64        0.92     15.68 o 
   0  -7  12        6.47      -14.57     14.94 o 
   1  -7  12        2.68       19.00     21.86 o 
   2  -7  12        3.88       48.69     22.13 o 
   4  -7  12       16.61       16.01     14.28 o 
   5  -7  12      300.37      449.89     42.79 o 
  -7  -6  12       97.14      118.41     35.32 o 
  -6  -6  12      485.32      569.02     40.34 o 
  -5  -6  12       51.59       53.67     26.38 o 
  -4  -6  12      949.76      894.80     46.34 o 
  -3  -6  12      107.69      128.00     33.15 o 
  -2  -6  12       60.11       78.90     19.30 o 
  -1  -6  12        4.87       -0.15     11.36 o 
   0  -6  12       86.57       83.37     27.39 o 
   1  -6  12        7.00      -16.51     16.88 o 
   2  -6  12       40.03       48.14     25.36 o 
   3  -6  12       43.96       62.80     25.08 o 
   4  -6  12      174.46      217.65     36.24 o 
   5  -6  12      279.17      346.21     41.96 o 
  -8  -5  12       89.31      110.11     34.40 o 
  -7  -5  12      489.96      524.11     55.61 o 
  -6  -5  12       56.61       68.80     26.28 o 
  -5  -5  12      241.49      316.72     28.13 o 
  -4  -5  12      282.34      294.73     29.37 o 
  -3  -5  12        8.28       27.00     14.40 o 
  -2  -5  12        2.03        9.85     12.80 o 
  -1  -5  12      245.93      232.40     26.12 o 
   0  -5  12        0.32        0.09     18.17 o 
   1  -5  12       16.96      -15.49     15.49 o 
   2  -5  12       21.70       46.76     23.70 o 
   3  -5  12       67.65       44.54     23.33 o 
   4  -5  12      295.99      338.37     42.52 o 
   5  -5  12       17.21       -7.65     12.91 o 
  -8  -4  12      333.81      426.90     52.48 o 
  -7  -4  12      116.79      137.69     35.32 o 
  -6  -4  12      211.96      246.97     39.66 o 
  -5  -4  12      293.84      328.89     28.31 o 
  -4  -4  12      144.87      133.08     21.97 o 
  -3  -4  12       86.81       78.22     18.44 o 
  -2  -4  12      184.87      178.83     24.81 o 
  -1  -4  12      165.49      185.27     25.72 o 
   0  -4  12      167.82      103.20     30.62 o 
   1  -4  12       60.92       74.52     27.57 o 
   2  -4  12       91.37       96.47     28.31 o 
   3  -4  12      255.04      297.42     41.32 o 
   4  -4  12       14.72       10.97     15.68 o 
   5  -4  12      561.91      639.85     53.58 o 
  -8  -3  12       56.95       84.48     31.72 o 
  -7  -3  12      103.61      112.14     30.53 o 
  -6  -3  12      345.83      438.06     47.22 o 
  -5  -3  12       25.17       41.62     21.53 o 
  -4  -3  12      218.79      252.19     27.39 o 
  -3  -3  12      372.89      350.42     30.62 o 
  -2  -3  12      404.06      438.15     36.06 o 
  -1  -3  12      143.48       95.89     19.36 o 
   0  -3  12      260.18      254.26     39.38 o 
   1  -3  12       70.87       74.79     27.11 o 
   2  -3  12      165.58      153.18     34.58 o 
   3  -3  12      173.89      162.31     35.32 o 
   4  -3  12      169.61      199.94     33.57 o 
   5  -3  12      443.25      595.86     51.37 o 
  -8  -2  12       22.84       42.05     21.40 o 
  -7  -2  12      188.87      277.78     40.30 o 
  -6  -2  12        0.88       -9.77      9.77 o 
  -5  -2  12      191.16      185.77     23.83 o 
  -4  -2  12       29.83       38.97     25.87 o 
  -3  -2  12      565.14      631.24     36.79 o 
  -2  -2  12        2.24      -13.83     15.49 o 
  -1  -2  12      347.01      372.77     43.90 o 
   0  -2  12       13.89       33.94     21.86 o 
   1  -2  12       24.60       31.54     21.21 o 
   2  -2  12      143.90      125.61     32.00 o 
   3  -2  12       34.25       30.99     22.41 o 
   4  -2  12      252.36      321.40     40.21 o 
   5  -2  12        0.75        9.31     15.40 o 
  -7  -1  12       11.56       79.50     22.96 o 
  -6  -1  12       26.46       37.37     14.47 o 
  -5  -1  12        0.12      -10.48     10.48 o 
  -4  -1  12      641.36      748.78     39.60 o 
  -3  -1  12        3.50       18.17     17.15 o 
  -2  -1  12      622.15      714.27     58.19 o 
  -1  -1  12      170.76      189.89     37.44 o 
   0  -1  12       12.09       23.89     22.78 o 
   1  -1  12        2.61      -11.62     17.25 o 
   2  -1  12       27.48       30.25     20.84 o 
   3  -1  12      107.93       99.97     28.77 o 
   4  -1  12       30.94       15.22     16.14 o 
  -7   0  12        5.51       25.55     18.08 o 
  -6   0  12       18.71       12.91     19.00 o 
  -5   0  12      356.07      441.47     45.19 o 
  -4   0  12       92.09       64.28     25.82 o 
  -3   0  12      314.52      385.40     45.19 o 
  -2   0  12      297.27      286.35     41.41 o 
  -1   0  12       36.85       63.17     25.82 o 
   0   0  12      143.00      124.78     32.83 o 
   1   0  12        2.38       12.45     19.37 o 
   2   0  12      384.21      353.49     45.47 o 
   3   0  12      210.46      180.57     37.72 o 
   4   0  12       54.49       91.76     25.91 o 
  -5   1  12      103.87      113.07     28.87 o 
  -4   1  12      159.97      210.64     36.89 o 
  -2   1  12        3.77       -5.44     16.42 o 
  -1   1  12       44.25       -5.35     15.31 o 
   0   1  12      106.31      117.95     32.55 o 
   1   1  12        4.72       14.94     17.89 o 
   2   1  12      230.73      219.86     39.10 o 
   3   1  12        8.43        0.65     14.66 o 
  -5   2  12       65.85       94.71     27.57 o 
  -4   2  12      259.48      349.71     39.66 o 
  -3   2  12       15.70       -6.55      9.68 o 
  -2   2  12       99.33        3.04     10.24 o 
   0   2  12        2.73       18.54     20.10 o 
   1   2  12      170.69      198.74     42.24 o 
   2   2  12       21.24       -9.13     17.71 o 
  -5   3  12      131.76      237.29     40.95 o 
  -4   3  12       26.43       60.41     29.33 o 
  -3   3  12       71.55       -4.33     13.37 o 
  -2   3  12       20.37       -7.93     12.82 o 
  -1   3  12        7.85        5.26     15.59 o 
   0   3  12       46.48       54.69     27.85 o 
   1   3  12      148.95      150.32     38.55 o 
  -3 -10  13        3.08       10.56     15.24 o 
  -2 -10  13        5.76        2.67     20.93 o 
  -1 -10  13       50.16       56.84     22.66 o 
   1 -10  13        4.74       15.06     12.07 o 
  -4  -9  13       17.46        8.34     11.31 o 
  -3  -9  13        5.89        4.37     13.93 o 
  -2  -9  13      171.89      181.32     31.11 o 
  -1  -9  13      262.22      401.52     38.29 o 
   0  -9  13       58.65        3.12     20.75 o 
   2  -9  13      124.95       -0.68     16.83 o 
  -5  -8  13        2.07       10.26     11.34 o 
  -4  -8  13       75.54       79.47     16.69 o 
  -3  -8  13       28.58       27.41     14.10 o 
  -2  -8  13      363.76      413.01     30.27 o 
  -1  -8  13      127.00      125.85     28.22 o 
   0  -8  13      150.82        2.71     12.13 o 
   1  -8  13      142.74        3.26     10.93 o 
   2  -8  13       41.75        6.42     20.70 o 
   3  -8  13      151.86       63.85     32.19 o 
  -6  -7  13       10.99       19.92     24.07 o 
  -5  -7  13       54.83       46.31     14.30 o 
  -4  -7  13        3.97       14.61     12.72 o 
  -3  -7  13       70.18      150.69     35.78 o 
  -2  -7  13      108.92       25.13     49.85 o 
  -1  -7  13      128.02       -7.38     13.46 o 
   1  -7  13       17.90       20.84     23.98 o 
   2  -7  13      124.99      151.98     37.44 o 
  -6  -6  13       52.00       56.99     28.04 o 
  -5  -6  13       92.02       81.62     29.79 o 
  -4  -6  13      152.03      125.72     22.45 o 
  -3  -6  13       37.08       40.55     15.13 o 
  -2  -6  13       42.81       38.05     21.44 o 
   0  -6  13        0.76       -9.87     14.39 o 
   1  -6  13      101.45      105.78     33.57 o 
   2  -6  13       18.98        9.22     19.64 o 
   3  -6  13      750.01      876.95     67.32 o 
   4  -6  13        0.21      -14.39     14.39 o 
  -7  -5  13       42.12       34.31     23.52 o 
  -6  -5  13       95.79      128.84     31.91 o 
  -5  -5  13       31.21       38.19     15.24 o 
  -4  -5  13       88.05       89.06     23.01 o 
  -3  -5  13        5.16      -12.00     12.00 o 
  -2  -5  13      205.21      233.79     37.53 o 
  -1  -5  13        5.77       16.51     17.25 o 
   0  -5  13      135.41       33.66     22.59 o 
   1  -5  13        2.22      -15.40     15.40 o 
   2  -5  13      310.64      300.10     43.71 o 
   3  -5  13        8.71        9.78     20.01 o 
   4  -5  13      250.32      247.80     37.72 o 
  -7  -4  13      148.79      219.86     42.61 o 
  -6  -4  13       20.66       20.93     17.15 o 
  -5  -4  13        3.24       10.67     12.81 o 
  -4  -4  13        4.06        3.73     12.16 o 
  -3  -4  13       45.67       63.59     17.11 o 
  -2  -4  13       71.24       53.32     18.31 o 
  -1  -4  13      103.23       49.52     23.61 o 
   0  -4  13        7.02       25.18     20.57 o 
   1  -4  13      396.12      409.75     49.71 o 
   2  -4  13       36.52       36.89     21.95 o 
   3  -4  13      730.60      698.50     60.22 o 
   4  -4  13      351.57      352.66     43.44 o 
  -7  -3  13       26.74       11.07     19.92 o 
  -6  -3  13       14.82       11.99     17.06 o 
  -5  -3  13        4.06       15.91     11.98 o 
  -4  -3  13       93.33       69.10     17.31 o 
  -3  -3  13       59.03       69.82     17.01 o 
  -2  -3  13        8.56       21.40     20.66 o 
  -1  -3  13        4.41      -13.37     14.85 o 
   0  -3  13      169.21      229.27     38.18 o 
   1  -3  13      114.98      109.65     33.20 o 
   2  -3  13      368.65      496.53     53.31 o 
   3  -3  13      631.41      685.59     59.48 o 
  -6  -2  13        3.20       -8.85     17.89 o 
  -5  -2  13        1.11        5.00     12.21 o 
  -4  -2  13      106.20      139.07     33.75 o 
  -3  -2  13       34.27       24.81     19.74 o 
  -2  -2  13       26.69       16.78     20.84 o 
  -1  -2  13       33.08       -6.46     15.03 o 
   0  -2  13      126.42      108.64     30.99 o 
   1  -2  13      127.07      146.91     36.52 o 
   2  -2  13      762.80      747.10     63.82 o 
   3  -2  13        0.07        6.36     16.05 o 
  -6  -1  13        9.40      -10.42     15.86 o 
  -5  -1  13        1.39      -13.10     13.10 o 
  -4  -1  13       59.65       67.05     24.53 o 
  -3  -1  13        0.03      -13.56     13.56 o 
  -2  -1  13        2.91      -10.79     12.45 o 
  -1  -1  13       25.00        6.27      8.67 o 
   0  -1  13       89.00       55.43     25.82 o 
   1  -1  13      286.42      346.67     45.65 o 
   2  -1  13       20.60       15.77     19.92 o 
   3  -1  13      461.59      490.26     52.75 o 
  -5   0  13       35.22       14.57     16.14 o 
  -4   0  13       22.10       19.27     18.17 o 
  -3   0  13       24.73        1.01     10.42 o 
  -2   0  13       13.34       -8.95     11.25 o 
   0   0  13      239.74      292.81     45.01 o 
   1   0  13       61.81       56.90     28.77 o 
   2   0  13      314.19      364.93     48.23 o 
  -5   1  13       81.73      121.27     34.12 o 
  -4   1  13       10.39        9.50     22.32 o 
  -3   1  13        1.73      -14.29     14.29 o 
  -2   1  13        0.60       -4.70     11.71 o 
   0   1  13      150.28      107.99     36.34 o 
   1   1  13      119.67      222.81     40.02 o 
  -3   2  13        5.02       -7.84     15.03 o 
  -2   2  13        2.04        0.92     14.76 o 
  -1   2  13        8.98      -13.93     13.93 o 
  -2  -9  14       36.25       50.91     23.93 o 
  -1  -9  14      197.60      279.46     36.21 o 
  -3  -8  14       68.09       84.98     16.98 o 
  -2  -8  14      140.30      177.83     30.55 o 
  -1  -8  14      255.01      305.06     37.69 o 
   0  -8  14        3.92      -18.86     18.86 o 
   1  -8  14       43.06       11.43     14.06 o 
  -4  -7  14       36.34       50.04     19.30 o 
  -3  -7  14      101.04       76.08     26.01 o 
  -2  -7  14      431.18      452.26     51.92 o 
  -1  -7  14       15.57       -3.14     13.74 o 
   1  -7  14       39.50       58.75     24.25 o 
  -5  -6  14       11.09       15.07     16.65 o 
  -4  -6  14       82.43      104.81     25.08 o 
  -2  -6  14       54.99       42.29     51.83 o 
  -1  -6  14       92.81       -0.28     10.88 o 
   0  -6  14      143.44       67.23     25.55 o 
   1  -6  14        7.56       -1.57     19.00 o 
   2  -6  14        5.32       10.24     19.74 o 
  -5  -5  14        3.00       -7.80     13.42 o 
  -4  -5  14      314.59      377.81     32.65 o 
  -3  -5  14      179.82      215.43     40.49 o 
  -2  -5  14      196.89      212.02     42.24 o 
   0  -5  14       26.37       -8.12     19.37 o 
   1  -5  14        1.29        2.31     19.18 o 
   2  -5  14       64.77       77.01     27.85 o 
  -5  -4  14      127.93      185.19     25.72 o 
  -4  -4  14      140.94      216.53     26.40 o 
  -3  -4  14       39.43      -12.08     12.08 o 
  -1  -4  14        9.66       17.34     12.91 o 
   0  -4  14       31.01       36.89     26.47 o 
   1  -4  14       78.06       61.51     26.38 o 
   2  -4  14      117.66      159.27     36.34 o 
  -5  -3  14       29.86       70.35     19.04 o 
  -4  -3  14       11.76       31.72     23.61 o 
  -2  -3  14        1.38       -4.80     13.37 o 
  -1  -3  14      106.53       -9.04     11.90 o 
   0  -3  14       41.79       69.63     29.88 o 
   1  -3  14      119.44      132.71     34.31 o 
   2  -3  14       13.34       28.22     20.29 o 
  -5  -2  14        1.45        4.43     21.30 o 
  -4  -2  14      215.41      229.08     39.93 o 
  -3  -2  14       29.86       -7.84     12.63 o 
  -2  -2  14       97.63       -8.30     12.17 o 
  -1  -2  14        2.29       -5.90     11.71 o 
   0  -2  14      363.31      471.45     53.12 o 
   1  -2  14        1.61       10.70     17.80 o 
  -4  -1  14       22.48       58.47     26.47 o 
  -3  -1  14       47.64        2.12     14.20 o 
  -2  -1  14        9.25      -11.99     11.99 o 
  -1  -1  14      103.58        9.59     16.23 o 
   0  -1  14      104.48      122.10     36.61 o 
  -2   0  14       51.01       -4.98     13.74 o 
                                                 
